# Supplementary material for: Genome-Wide Identification of Na+/H+ Antiporter (NHX) Genes in Sugar Beet (Beta vulgaris L.) and Their Regulated Expression under Salt Stress
Source: Genes (Basel). 2019 May 27;10(5):401. doi: 10.3390/genes10050401 (PMC6562666; doi:10.3390/genes10050401)
Supplement: Supplementary file 1 [file genes-10-00401-s001.zip]

Archive with 5 entries (5 files):
- SUPPLEMENTARY MATERIALS/Figure S1.png
- SUPPLEMENTARY MATERIALS/Figure S2.png
- SUPPLEMENTARY MATERIALS/Figure S3.png
- SUPPLEMENTARY MATERIALS/Figure S4.png
- SUPPLEMENTARY MATERIALS/Table S1.xlsx
