# Supplementary material for: Genome-Wide Identification of Na+/H+ Antiporter (NHX) Genes in Sugar Beet (Beta vulgaris L.) and Their Regulated Expression under Salt Stress
Source: Genes (Basel). 2019 May 27;10(5):401. doi: 10.3390/genes10050401 (PMC6562666; doi:10.3390/genes10050401)
Supplement: Supplementary file 1 [file genes-10-00401-s001.zip › SUPPLEMENTARY MATERIALS/Table S1.xlsx]

## Sheet: Genomic DAN sequences
>BvNHX1
TTTTCTACTACATCTGCCATAATTTTGTTTTTTCTCTCTCTTATTTTTTTCTAGAGATTTCTCATATCTTGTTCTTCCCTTTTTATCTCTTACCACCACCAGAAATTTCATCTTTTTTATTCCTTTTCTGTAACTTGGGATTTCTGGGTATATAAATTGTTAATCACTAATTAAAAAAGAGCCGATTTTGCTGATTAATTCCTCGAATTTTGTGAATATTTTATCTGGGTTTTTGGAGGGAATTTAAAGGAGCAAAATTGATTGATTGATTGTTTGAGTACCAAACTTTCTATGTCTCCTCTGTTCAGAAACGCATTGGTATGTTTGTTAATCTTCAAATTGCCGACAAATTTTCCTTCTTTTTAATGCTTTCTAACGCCCACTATAATTAATTATTTA…
>BvNHX2
ATCAAAGTTAATAAGTCATCGTTAAATCTCTCAAAAACTTACACAAGAGAAAAAAAGTGTCTTTGGATATTATCTCTACAAAAAAAATGGTGTTAGATTTGGGTGTGCAAATAGCAAATATGGGAGAAAGTGGGCATGCACAGGTGGTACCTATAGCAGTATTTGTGGCAGTTTTGTGTTTTTGCATGGTGATTGGTCATTTGCTTGAAGAAAATCGTTGGGTCAATGAATCCATCACTGCAATTCTCATTGTAATTGTTCTTACTTTTATTTACTTTCTCTCTTTTTATGTTCTTTTTTCTTGGGAAAAATGTATGTACTTCTAAGTTTTGTGTTACATATTGTTGCAACTTACAATGTTATGTGTATGTCACCTAGGAAAGCTCAAAGTCATATTAT…
>BvNHX3
TGTCGTTTCATGCTACTCTGTGAATGGTGTTTTTTTTGGTTCCTACCCTTTTAAAATTACTAATCATGTTCATTTGACTGATTAAATCACCATTAATATAAGTTTTAGTTTAATACTTCTAGTTTCTGTCATTTTCTATGTAAGGCAGTTTGAATTTAAATTTGTTATCCTCATATATTTTATTTTTGGGGTTGAGATTTTTACACTAATTAAGTTCAAGACTAGATTTTTATGAAGTAGTTGTAAGTTTCAAGTAGTTAATTTTAGCAGATCTTCTGTATTTGAAGAAGGAGAAGAAGAAAAATGTTTGGTGTACCAAATATAGTGCATGAATCTTCACCATTTGATACAAGCACAGTGATCTCCATTACTGTGTTCATAAGTTTAATATGTTTGTGT…
>BvNHX4
AAAGTTCTTACTTTACTGAAGAAAAAATAAAATTCATAGGAATCTCCAAGGATGATATTCGACAAACTTCAAGAATTTGCATTTTGCACAAACCAAGAAACGTAAGCCAGAAGCTGAAGTCTGATTAAAGAAAACCCCCAAAAAAAACAACAAAGTGAAAACGAGAAGAACAACTTAGAAACTTCCTACTTGTAGAATCATTTGTTGACCTTTTTACTCAACTTTACTCCCTCAAAATCTCAAACAATCCCAAAAAAATAAACCCCCATCAAACCAAAATTCATTTCATATCATCAATTTTCGGAGTGAATTAGAGTTATAATAATTGGTGGGTCGAATTTAGGTAAAGAAAAACAATGAGTCCTACAAATGATCCGCTGATATCTCCGGTGGATGTGC…
>BvNHX5
TTCACTATCAACATATAGAAAAAGTCACAGCTACGACAGTACGTGTAGCTTTTGAGTAGTACTAATAAGTAAAGAGTACCAAAATACTCCTTTACTTTAATCTTTTGTTGCCTCTATCTCTACATTAACAAACACAACACAACACAAACGACATGCGATGATGGGGTGATGATGAGCGCCTCTTACTCAAAATCTTGTTGACTCCCTCCCTCTACCTTTCCCCTTATTTTTGCAACTCTATACTCATCATCATCATTCATCATCTCTCACTTCATCTCTTTCTTTCTCTCTCTTTTTTTTTCTCTCTCCTCCATTTTTGTTCCGCCATTAAAGGCCAGCTATGGCAGCTTATCGGATTGCTGTACCGCTTCCGTTTATGTTAGCGGAGGCAGAAACTGT…

## Sheet: mRNA sequences
>BvNHX1
TTTTCTACTACATCTGCCATAATTTTGTTTTTTCTCTCTCTTATTTTTTTCTAGAGATTTCTCATATCTTGTTCTTCCCTTTTTATCTCTTACCACCACCAGAAATTTCATCTTTTTTATTCCTTTTCTGTAACTTGGGATTTCTGGGTATATAAATTGTTAATCACTAATTAAAAAAGAGCCGATTTTGCTGATTAATTCCTCGAATTTTGTGAATATTTTATCTGGGTTTTTGGAGGGAATTTAAAGGAGCAAAATTGATTGATTGATTGTTTGAGTACCAAACTTTCTATGTCTCCTCTGTTCAGAAACGCATTGAATTTGTATGGTGTATGAGTTTCTGAGGGTCTGGAGATGGACAGCGAGGAGACATAAACTTAGCAAGAATCATTAAACTTC…
>BvNHX2
ATCAAAGTTAATAAGTCATCGTTAAATCTCTCAAAAACTTACACAAGAGAAAAAAAGTGTCTTTGGATATTATCTCTACAAAAAAAATGGTGTTAGATTTGGGTGTGCAAATAGCAAATATGGGAGAAAGTGGGCATGCACAGGTGGTACCTATAGCAGTATTTGTGGCAGTTTTGTGTTTTTGCATGGTGATTGGTCATTTGCTTGAAGAAAATCGTTGGGTCAATGAATCCATCACTGCAATTCTCATTGGATGCTTAACTGGAATGATTATATTGCTGATTAGCAAGGGGAAAAACTCTCACATTGTACGATTCGATGAAGAATTATTCTTCATTTATCTCTTACCACCTATCATCTTCAATGCAGGGTTTCAGGTCAAGAAGAAACAGTTTTTTC…
>BvNHX3
TGTCGTTTCATGCTACTCTGTGAATGGTGTTTTTTTTGGTTCCTACCCTTTTAAAATTACTAATCATGTTCATTTGACGATTAAATCACCATTAATATAAGTTTTAGTTTAATACTTCTAGTTTCTGTCATTTTCTATGTAAGGCAGTTTGAATTTAAATTTGTTATCCTCATATATTTTATTTTTGGGGTTGAGATTTTTACACTAATTAAGTTCAAGACTAGATTTTTATGAAGTAGTTGTAAGTTTCAAGTAGTTAATTTTAGCAGATCTTCTGTATTTGAAGAAGGAGAAGAAGAAAAATGTTTGGTGTACCAAATATAGTGCATGAATCTTCACCATTTGATACAAGCACAGTGATCTCCATTACTGTGTTCATAAGTTTAATATGTTTGTGTA…
>BvNHX4
AAAGTTCTTACTTTACTGAAGAAAAAATAAAATTCATAGGAATCTCCAAGGATGATATTCGACAAACTTCAAGAATTTGCATTTTGCACAAACCAAGAAACGTAAGCCAGAAGCTGAAGTCTGATTAAAGAAAACCCCCAAAAAAAACAACAAAGTGAAAACGAGAAGAACAACTTAGAAACTTCCTACTTGTAGAATCATTTGTTGACCTTTTTACTCAACTTTACTCCCTCAAAATCTCAAACAATCCCAAAAAAATAAACCCCCATCAAACCAAAATTCATTTCATATCATCAATTTTCGGAGTGAATTAGAGTTATAATAATTGGTGGGTCGAATTTAGGTAAAGAAAAACAATGAGTCCTACAAATGATCCGCTGATATCTCCGGTGGATGTGC…
>BvNHX5
TTCACTATCAACATATAGAAAAAGTCACAGCTACGACAGTACGTGTAGCTTTTGAGTAGTACTAATAAGTAAAGAGTACCAAAATACTCCTTTACTTTAATCTTTTGTTGCCTCTATCTCTACATTAACAAACACAACACAACACAAACGACATGCGATGATGGGGTGATGATGAGCGCCTCTTACTCAAAATCTTGTTGACTCCCTCCCTCTACCTTTCCCCTTATTTTTGCAACTCTATACTCATCATCATCATTCATCATCTCTCACTTCATCTCTTTCTTTCTCTCTCTTTTTTTTTCTCTCTCCTCCATTTTTGTTCCGCCATTAAAGGCCAGCTATGGCAGCTTATCGGATTGCTGTACCGCTTCCGTTTATGTTAGCGGAGGCAGAAACTGT…

## Sheet: CDS
>BvNHX1
ATGATGGAGCAGTTAAGCTCTGTGTTCTTCAGCAAGATGAACTCGCTTTCGACTTCTGATCATGCTTCTATAGTCTCGATGAATCTGTTCGTGGCGCTGCTGTGTGGTTGTATTGTACTTGGTCATCTTCTTGAGGAAAATCGCTGGATGAATGAGTCCATAACCGCTTTACTTATCGGTTTGTCTACTGGGGTTGTGATTCTGCTAATTAGTGGAGGAAAGAGTTCACATCTGTTGGTCTTCAGTGAAGACCTTTTCTTCATATACCTTCTTCCACCGATCATTTTTAATGCAGGATTTCAGGTGAAAAAGAAGCAATTCTTTCGCAACTTCATCACTATCATAATGTTTGGAGCCATTGGCACATTGATATCGTTCACCATCATATCTTTAGGAGCC…
>BvNHX2
ATGGTGTTAGATTTGGGTGTGCAAATAGCAAATATGGGAGAAAGTGGGCATGCACAGGTGGTACCTATAGCAGTATTTGTGGCAGTTTTGTGTTTTTGCATGGTGATTGGTCATTTGCTTGAAGAAAATCGTTGGGTCAATGAATCCATCACTGCAATTCTCATTGGATGCTTAACTGGAATGATTATATTGCTGATTAGCAAGGGGAAAAACTCTCACATTGTACGATTCGATGAAGAATTATTCTTCATTTATCTCTTACCACCTATCATCTTCAATGCAGGGTTTCAGGTCAAGAAGAAACAGTTTTTTCAAAACTTCTTGACAATTATGCTTTTTGGAGTTATTGGTGTATTCATCTCAACTACCATCATTTCAACTGGTAGTTGGTGGCTGTTT…
>BvNHX3
ATGTTTGGTGTACCAAATATAGTGCATGAATCTTCACCATTTGATACAAGCACAGTGATCTCCATTACTGTGTTCATAAGTTTAATATGTTTGTGTATCATTGTTGGTCATTTGCTGGAGGAGAATCGTTGGGCTAATGAATCTATCACCTCCCTTCTTCTGGGCGTGGTGTCTGGAGCTGTTGTACTGTTGATACGTAGGGGCCAGAACTCGCGCATACTTGTATTTAATGAAGAGTTGTTCTTCATTTACCTGCTGCCACCAATCATTTTCAATGCTGGGTTTCAGGTTAAGAAAAAACAGTTTTTCAAGAATTTCTCAACCATATTGTCCTTCGGGGTGCTGGGCACATTAATATCATTTTGCCTCGTATCATCAGGTGTATTATTACTATTGAAG…
>BvNHX4
ATGAGTCCTACAAATGATCCGCTGATATCTCCGGTGGATGTGCGCGGAAGTCCGGCAAAAGAGCAACAAGCTGCCGGAGTAGGAATTTTACTGCAAATAATGATGTTGGTTCTTTCATTTGTACTTGGTCATGTTTTACGTCGTCACAAATTTTATTATCTTCCTGAAGCCAGCGCTTCTCTTTTGATTGGTTTGGTTGTTGGTGGACTTGCTAACATCTCAAATACAGAAACTAGCATCAGGGAATGGTTCAACTTTCACGAGGAGTTCTTCTTTCTTTTTTTGTTACCTCCCATCATATTTCAGTCAGGCTTCATTCTTGCTCCTAAACCGTTCTTCTCAAATTTTGGGGCCATTGTGACATTTTCTGTTGTTGGAACCTTTATCTCTTCAATTTTG…
>BvNHX5
ATGGCAGCTTATCGGATTGCTGTACCGCTTCCGTTTATGTTAGCGGAGGCAGAAACTGTAACTACAAATACTACGAATTCTGCTGTTGTTGCTGCTTTGGTTGAAGAAGAATCAAATCCTACTGATGCTGTTATCTTCTTTGGTGTTAGTCTTATTTTAGGTATTGCTTGTCGCCATTTTCTTCGAGGTACTCGCATTCCTTACACTGTTGCTTTGCTCGTCATCGGCATTGGCCTTGGATCGTTAGAATATGGTACAAAACACGGCGTCGGAAGGTTTGGGGATGGTATTCGCATTTGGGAAAATATTGATCCAGATCTCCTATTGGCTGTATTTCTCCCTGCCCTTCTGTTTGAAAGTTCCTTTTCAATGGAAGTTCACCAAATAAAGAGGTGTATA…

## Sheet: Protein sequences
>BvNHX1
MMEQLSSVFFSKMNSLSTSDHASIVSMNLFVALLCGCIVLGHLLEENRWMNESITALLIGLSTGVVILLISGGKSSHLLVFSEDLFFIYLLPPIIFNAGFQVKKKQFFRNFITIIMFGAIGTLISFTIISLGAMTIFKEMDIGSLELGDYLAIGAIFAATDSVCTLQVLNQDETPLLYSLVFGEGVVNDATSVVLFNAIQSFDLTHIDHRIALQFSGNFLYLFFASTLLGAMTGLLSAYIIKKLYFGRHSTDREVALMMLMAYLSYMLAELFYLSGILTVFFCGIVMSHYTWHNVTESSRVTTKHAFATLSFVAEIFLFLYVGMDALDIEKWRFVSDSPGTSIAVSSILIGLVMVGRAAFVFPLSLLMNLSKKSHSEKVTFNQQVVIWWAGLMRGAVSM…
>BvNHX2
MVLDLGVQIANMGESGHAQVVPIAVFVAVLCFCMVIGHLLEENRWVNESITAILIGCLTGMIILLISKGKNSHIVRFDEELFFIYLLPPIIFNAGFQVKKKQFFQNFLTIMLFGVIGVFISTTIISTGSWWLFPKVGFAGLTARDYLAIGTIFSSTDTVCTLQILNQDETPFLYSLVFGEGVVNDATSVVLFNAIQKLNVKSFGDWTHVIGDFLYLFFASTALGITTGLLTAYALKALYFGRHSTDREIALMTLMAYLSYMLAELSQLSGILTVFFCGIVMSHYAWHNITENSRITTRHIFATMSFIAETFIFLYVGTDVFDMEKWKMTKMGFGTLVGIYTTVVFLILLGRAAFVFPLSAISNRMNREKENSGRRSTITFRKQVIIWWAGLMRGAVSIA…
>BvNHX3
MFGVPNIVHESSPFDTSTVISITVFISLICLCIIVGHLLEENRWANESITSLLLGVVSGAVVLLIRRGQNSRILVFNEELFFIYLLPPIIFNAGFQVKKKQFFKNFSTILSFGVLGTLISFCLVSSGVLLLLKKIGLTQLSVNDYMALGAILSATDSVCTLQVLNQDETPLLYSVVFGEGVVNDATSIVLFNAVQKLDLSNLSAMTALALLGTFLYLLVTSTLLGIFAGLLSAFVIKKLYIGRHSTDREIALMMLMAYLSYMIAELMELSGILTVFFCGVVMSHYTWHNVSESSRITSKHAFATMSFISETFIFLYVGMDTLDIDKWKESSTSAGTYLAVSTTMLALVLIGRAAFVFPLASILNYTRRGNDQKIDLSRQFIVWWAGLMRGAVTVALSYN…
>BvNHX4
MSPTNDPLISPVDVRGSPAKEQQAAGVGILLQIMMLVLSFVLGHVLRRHKFYYLPEASASLLIGLVVGGLANISNTETSIREWFNFHEEFFFLFLLPPIIFQSGFILAPKPFFSNFGAIVTFSVVGTFISSILTGLLVYLGGVTYLIYKLPFVECMMFGALISSTDPITVLAIFQELGTDVNLYALVFGESVLNDAVAISLYRSMSLLRGQSSSQNIFKFILGFLETFVGSLSSGVGVGFISALLFKYAGLDIENLQNLECCLFVLFPYFSYMLAEGLGLSGIVSILFTGIVMKHYTYSNLSEKSQQFVSEFFHLISSLAETFIFIYMGLDIVMERHSWSHIGFIFFSIVIIVIARGVNVFSCGYLVNLARPANRKIPMTHQKALWYNGLRGAMAFALA…
>BvNHX5
MAAYRIAVPLPFMLAEAETVTTNTTNSAVVAALVEEESNPTDAVIFFGVSLILGIACRHFLRGTRIPYTVALLVIGIGLGSLEYGTKHGVGRFGDGIRIWENIDPDLLLAVFLPALLFESSFSMEVHQIKRCIAQMVLLAGPGVLISTFALGAALKLSFPYDWNWKTSLLLGGLLSATDPVAVVALLKELGASKKLSTIIEGESLMNDGTAIVVYQLFFQMVLGRTFNWASIVKFLVQVALGAVGMGIAFGAASVLWLGFIFNDTVIEITLTLAVSYVAYFTAQEGAAVSGVLTVMTLGMFYAAAARTAFKGESQQSLHHFWEMVAYIANTLIFILSGTVIAQGVLSSDSIFQNHGITWGYLILLYVYVLVARGLVVGALFPFLRYFGYGLDWKEAIIL…

## Sheet: Phosphorylation sites
Phosphorylation sites of BvNHX
Protein name	Phosphorylation sites			PKC	CK2	RSK	PKA	UNSP	EGFR	INSR	PKG	CK1	DNAPK	CdC2	p38MAPK	CDK5	GSK3	ATM
	S	Th	Ty
BvNHX1	38	17	4	22	1	1	11	24	1	0	1	4	1	6	2	3	2	0
BvNHX2	20	25	2	22	3	1	7	27	1	1	3	1	3	3	1	0	0	1
BvNHX3	30	17	4	15	1	1	10	21	0	0	3	1	1	9	3	1	1	0
BvNHX4	39	11	2	11	7	0	4	23	1	0	0	2	5	13	5	3	2	2
BvNHX5	64	36	8	36	12	4	20	48	2	0	5	6	7	20	2	1	2	1
PKC; protein kinase C, CK2; Casein kinase 2, RSK; Ribosomal S6 kinase, PKA; Protein kinase A, UNSP; Un secified phosphorylation, EGFR; Epidermal growth factor receptor, INSR; Insulin receptor precursor, PKG; Protein kinase G, CK1; Casein kinase 1, DNAPK; DNA dependent protein kinase, CDC2; Cell Division cycle protein 2, P38MAPK; P38 Mitogen activated protein kinase, CDK5; Cyclin dependant kinase …

## Sheet: Phylogeny sequences
>XP_002307194.2 PtNHX1 [Populus trichocarpa]	MESYVSSIGSRLQMLTTSDHASVVSMNLFVALLCACIVIGHLLEENRWMNESITALIIGLCTGVVILLISGGKSSHLLVFSEDLFFIYLLPPIIFNAGFQVKKKQFFRNFMTIMLFGAVGTLISCFVISLGAMQFFKKLDIGPLDIGDYLAIGAIFAATDSVCTLQVLNQDETPLLYSLVFGEGVVNDATSVVLFNAIQSFDLTNINAAIAWDFVRNFFYLFLASTLLGVLTGLVSAYIIRRLYFGRHSTDREVALMILMAYLSYMMAELFYLSGILTVFFCGIVMSHYTWHNVTESSRVTTKHAFATLSFVAETFIFLYVGMDALDIEKWRFVSHSPGTSVAVSSILLGLLMVGRAAFVFPLSFLSNLTKKSPNEKISFKQQFIIWWAGLMRGAVSMA…
>XP_002319592.1 PtNHX2 [Populus trichocarpa]	MEAYMSSIGSKLQMLYTSDHASVVSMNLFVALLCACIVIGHLLEETRWMNESITALTIGVGTGIVILLISGGKSSRLLVFSEDLFFIYLLPPIIFNAGFQVKKKQFFRNFMTIMLFGAVGTLICCAIISIGAMQIFEKMDIGPLDIGDYLAIGAIFAATDSVCTLQVLGQDDTPLLYSLVFGEGVVNDATSVVLFNAIQSFDLTNINAVIAWEFVRNFLYLFLTSTMLGVLTGLVSAYIIKKLYFGRHSTDREVALMILMAYLSYMLAELFYLSGILTVFFCGIVMSHYTWHNVTESSRVTTKHAFATLSFVAEIFIFLYVGMDALDIEKWRFVSDSPGTSVAVSSILLGLVMVGRAAFVFPLSFVSNLSKKSPNEKIGFRQQFIIWWAGLMRGAVSMA…
>XP_006375776.2 PtNHX3 [Populus trichocarpa]	MLTESFSLKISSNHLTFEMATKISNAAMFGLSPENMSSHEHLPLELDSSFLNTSTIIALCVFFALLCACIIIGHLLEEHRWANESITALLLGLCAGGVVLLVRKGASSHLLKFSEDLFFLYLLPPIIFNAGFQVKKKRFFKNFSTILLFGIFGTVISFCIISLGVFWIFRKIGVESLSLKDHLAIGAIMSATDSVCTLQVLSQDETPFLYSIVFGEGVVNDATSIVLFNSVQTLDFHNIDGLTVLKLIGTFLYLLLTSTALGIAVGLLSAFIIKTLYFGRHSTDREFALMILMAYLSYLLAELLNLSGILTVFFCGIVMSHYTWHNVTESSRITTKHAFATMSFIAETFIFLYVGMDALDIDKWRESKASAGTSAAVSSTLFALVLVGRAAFVFPIANI…
>XP_002315532.3 PtNHX4 [Populus trichocarpa]	MADILWKMGAMLSSDHSSVVPINLFVALLCACIVIGHLLEEQRWMNESITALAVGLCTGVVILLTTGGKSSHLLVFSEDLFFIYLLPPIIFNAGFQVKKKQFFRNFMTIILFGAVGTLISTAIISIGATHFFKKMNISSLRIGDYLAIGAIFSATDSVCTLQVLNQDETPLLYSLVFGEGVVNDATSVVLFHAIQSIDLSHINSSIAAEFLGNFLYLFISSTILGVLTGLLSAYIIKKLYFGRHSTDREVALMILMAYLSYMLAELFYLSAILTVFFCGIVMSHYTWHNVTESSRITTKHAFATWSFVAEIFIFLYVGMDALDIEKWKVVSDSPGTSVMVSSILLGLVLVGRAAFVFPLSFLSNLTKKFPYEKIDIKQQVTIWWAGLMRGAVSMALAYN…
>XP_002320366.1 PtNHX5 [Populus trichocarpa]	MNFGLRMVSEPDQAPIHSITLFVALLCACILIGHLLEKHRWINESITALAIGLCTGTLILLTTQGRSSHILLFDEQLFFIYLLPPIIFNAGFQVKKKQFFRNFMTIMLFGAVGTLISFIIISLGTAQLFKKLDIGFLDTVDYLGLGAIFSATDSVCTLQVLDQEETPLLYSLVFGEGVVNDATSIVLFNAILRFDLSHITSSSAIHLLGNFFYLFGASTALGIAVGLISAYIIKKLYFGRHSTDREVALMILMAYLSYIMAELFNLSGILTVFFCGILMSHYTWHNVSESSRVTTKHAFATMSFISEIFIFLYVGMDALDIEKWKIVSKSPGKSIGVSSILLGLVLVGRAASIFPLSFISNLTKKSQSDKIGFKQQIVIWWAGLMRGAVSMALAYNQFT…
>XP_006373541.1 PtNHX6 [Populus trichocarpa]	MSTVVEELMQMQISPAGGGGDSQSHPGKEQQAAGVGILLQIMMLVLSFVLGHVLRRHRFYYLPEASASLLIGLIVGALANISNTETSIRAWFNFHEEFFFLFLLPPIIFQSGFSLSPKPFFSNFGAIVTFSILGTFIASVVTGVLVYLGGLIYLTYRLPFVECLMFGALISATDPVTVLSIFQELGIDTNLYALVFGESVLNDAMAISLYRTMSSLKSHAPGQNFFMVVFRFLETFVGSLSAGVGVGFISALLFKYAGLDIDNLQNLECCLFVLFPYFSYMLAEGLGLTGIVSILFTGIVMKHYTYSNLSENSQRFVSAFFHLISSLAETFVFIYMGFDIAMEQHSWSHVGFIFFSIIFIGVARAANVFSCAYLVNLVRPAPRQIPVKHQKALWYSGLR…
>XP_006379797.1 PtNHX7 [Populus trichocarpa]	MGSAIEKGVGLPYRIWESSSSSSAASDEWNPTDTVLFFGLSLLLGIACRHLLRGTRVPYTVALLVVGIALGSLEYGTSHQLGRIGDGIRLWAHIDPDLLLAVFLPALLFESSFSMEVHQIKRCMVQMLLLAVPGVLISTCCLGCALKLIFPYNWSWTTSLLLGGLLSATDPVAVVALLKELGASKKLSTIIEGESLMNDGTAIVVYQLFYRMVLGESFTSGAIIKFLTQVSLGAVGIGIAFGIASVLWLGFIFNDTVIEIALTLAVSYVTYFTAQEGAAVSGVLAVMTLGMFYAAVARTAFKGDGQQSLHHFWEMVAYIANTLIFILSGVVIAEGVLSSGNTFHSHGHTWGYLFLLYIFVQLSRFIVVGALYPFLRYFGYGLDWKEATIVIWSGLRGAV…
>XP_024466547.1 PtNHX8 [Populus trichocarpa]	MGSVTEEEGVLLYRVLSSSSSSSASSDEWNPTDTVIFFGLSLGLGIACRHVLRGTRVPYTVALLVIGIALGSLEYGTSHKLGRIGDGIRLWAHIDPDLLLAVFLPALLFESSFSMEVHQIKRCMAQMLLLAGPGVLISTCCLGCALKLIFPYNWNWTTSLLLGGLLSATDPVAVVALLKELGASKKLSTIIEGESLMNDGTAIVVYQLFYRMVLGESFNWVSILKFLTQVSLGAVGIGIAFGIASVLWLGFIFNDTVIEIALTLAVSYIAYFTAQEGAGVSGVLAVMTLGMFYAAVARTAFKGDGQQSLHHFWEMVAYIANTLIFILSGVVIAEGVLSSGNIFHNHGHAWGYLFLLYIFVQLSRFVVVGVLYPFLRYFGYGLDWKEATILIWSGLRGAV…
>XP_015164436.1 StNHX1 [Solanum tuberosum]	MASVLASLFPKLGSLGTSDHASVVSINLFVALLCACIIIGHLLEENRWINESITALIIGLGTGVVILLVSGGKSSHLLVFSEDLFFIYVLPPIIFNAGFQVKKKQFFVNFITIMMFGAIGTLVSCAIISLGAIQTFKKLDIEFLDIGDYLAIGAIFAATDSVCTLQVLHQDETPLLYSLVFGEGVVNDATSVVLFNAIQNFDLTSVNLSIALSFLGNFFYLFLASTLLGAGTGLLSAYIIKKLYFGRHSTDREVALMMLMAYLSYMLAELFYLSGILTVFFCGIVMSHYTWHNVTESSRVTTRHAFATLSFLAETFLFLYVGMDALDIEKWKFVGDRPGLSISVSSILMGLILLGRAAFVFPLSFFSNLMKKSSEQKITFRQQVIIWWAGLMRGAVSMA…
>XP_006342736.1 StNHX2 [Solanum tuberosum]	MVFDFGTLVASLNRLSTSDHQSVVSINLFVALICACIIIGHLLEENRWMNESITALVIGLCTGVVILLISGGKNSHILVFSEDLFFIYLLPPIIFNAGFQVKKKSFFRNFSTIMLFGAVGTLISFIIISFGATSIFKKWNIGNLEIGDYLAIGAIFSATDSVCTLQVLSQDETPLLYSLVFGEGVVNDATSVVLFNAVQNFDLSHINTSKALELVGNFLYLFASSTILGVATGLLSAYIIKKLYFGRHSTDREVAIVILMAYLSYMLAELFYLSAILTVFFSGIVMSHYTWHNVTESSRVTTKHAFATLSFIAEIFIFLYVGMDALDMEKWRFVSDSPQLSLQVSSILLGLVLVGRAAFVFPLSFLSNLMKKSPEERISFNQQIIIWWAGLMRGAVSMA…
>XP_006362981.1 StNHX3 [Solanum tuberosum]	MGLDAVARLGVSLLSDDDQVSVDSITLFVALLCGCIVIGHLLEESRWINDSITALVIGLCTGGIILLTTKGKSSHLLEFDEQLFFIYVLPPIIFNAGFQVKKKQFFRNFVTIMLFGAVGTLISFSIISFGAKELLGKLDIGFLELRDYLAIGAIFSATDSVCTLQVLNQDETPRLYSLVFGEGVVNDATSVVLFNAIQKLDLSHINSRAALVFTGNFLYLFLASTFLGVLIGLLSAYLIKKIYLGRHSTDREVALMILMAYLSYVMAELFDLSGILTVFICGIVMSHYTWHNVTVNSKVTTRHAFATLSFIAEIFIFLYVGMDALDIEKWRFVKDSPGKSVGVSAALLGLVLVGRACFVFPLSLLSNFLKRSEHDKFGLKQQVTIWWAGLMRGSVSMAL…
>XP_015164440.1 StNHX4 [Solanum tuberosum]	MSLLFGAIQTFKKLDIEFLDIGDYLAIGAIFAATDSVCTLQVLHQDETPLLYSLVFGEGVVNDATSVVLFNAIQNFDLTSVNLSIALSFLGNFFYLFLASTLLGAGTGLLSAYIIKKLYFGRHSTDREVALMMLMAYLSYMLAELFYLSGILTVFFCGIVMSHYTWHNVTESSRVTTRHAFATLSFLAETFLFLYVGMDALDIEKWKFVGDRPGLSISVSSILMGLILLGRAAFVFPLSFFSNLMKKSSEQKITFRQQVIIWWAGLMRGAVSMALAYNKFTRGGHTQLQDNAIMITSTITIVLFSTMVFGLMTKPLISLLLPPQRQLSTVSSGANTPKSLTAPLLGSREDSEVDLNVPDLPHPPSLRMLLTAPSHKVHRYWRKFDDAFMRPMFGGRGFA…
>XP_006352635.1 StNHX5 [Solanum tuberosum]	MELFDYVNDNSSHEMVVSITVFVAILCLCLVIGHLLEENRWVNESITAIIVGLISGTVILLISKGKSSHILRFNEEVFFIYLLPPIIFNAGYQVKKKQFFHNFLTIMSFGVIGVFISSSIIASGSWWIFPKLNFNGLTIRDYLGIGAIFSATDTVCTLQVLHQDETPLLYSLVFGEGVVNDATSVVLFNAVQKIDVARFNGWSAFHVFLDFLYLFSTSTCLGVVAGLITSYILKGLYFGRHSTVREISLMLLMAYLSYMLAELWSLSGILTVFFSGILMSHYAWHNVTDSSRITTRHAFEAMSFIAETFIFLYVGMDALDIEKWKMSQQSVWTSMGIYITVLMLMAIGRAAFVFPLSVLSNFMNRNATRTPPITFKHQIVIWWAGLMRGAVSIALAFKQ…
>AAK76738.2 TaNHX1 [Triticum aestivum]	MGYQVVAAQLARLSGALGTSDHASVVSITLFVALLCACIVLGHLLEENRWLNESITALIIGLCTGVVILMTTKGKSSHVLVFSEDLFFIYLLPPIIFNAGFQVKKKQFFRNFMAITLFGAVGTMMSFFTISLAAIAIFSRMNIGTLDVSDFLAIGAIFSATDSVCTLQVLNQDETPFLYSLVFGEGVVNDATSVVLFNALQNFDPNQIDAIVILKFLGNFCYLFVSSTFLGVFTGLLSAYVIKKLYIGRHSTDREVALVMLMAYLSYMLAELLDLSGILTVFFCGIVMSHYTWHNVTESSRVTTKHAFATLSFIAETFLFLYVGMDALDIEKWKFASDSPGKSIGISSILLGLVLVGRAAFVFPLSFLSNLTKKTELEKISWRQQIVIWWAGLMRGAVS…
>AAK76737.1 TaNHX2 [Triticum aestivum]	MGLDLGALALKYTGLAVSDHDSIVAINIFIALLCGCIVFGHLLEGNRWVNESTTALVLGLITGGVILICTKGVNSRILIFSEDIFFIYLLPPIIFNAGFQVKKKQFFRNFATIILFGAAGTLISFVIITFGAMGLFSKLDVGPLELGDYLAIGAIFSATDSVCTLQVLNQDEAPLLYSLVFGEGVVNDATSVVLFNAIQNIDINHFDVFVLLQFIGKFLYLFFTSTVLGVAAGLLSAYIIKKLCFARHSTDREVAIMILMAYLSYMLSMLLDLSGILTVFFCGIVMSHYTWHNVTESSRVTTKHTFATLSFIAEIFLFLYVGMDALDIDKWKLASSSPKKPIALSAVILGLVMVGRAAFVFPLSFLSNLSKKESHPKISFNQQVIIWWAGLMRGAVSIA…
>AAP55209.1 TaNHX3 [Triticum aestivum]	MGLDLGALALKYTGLAVSDHDSIVAINIFIALLCGCIVFGHLLGGNRWVNESTAALVLGLITGGVILICTKGVNSRILIFSEDIFFIYLLPPIIFNAGFQVKKKQFFRNFATIILFGAAGTLISFVIITFGAMGLFSKLDVGPLELGDYLAIGAIFSATDSVCTLQVLNQDEAPLLYSLVFGEGVVNDATSVVLFNAIQNIDINHFDVFGLLQFIGKFLYLFFTSTVLGVAAGLLSAYIIKKLCFARHSTDREVAIMILMAYLSCMLSMLLDLSGILTVFFCGIVMSHYTWHNVTESSRVTTKHTFATLSFIAEIFLFLYVGMDALDIDKWKLASSSPKKPIALSAVILGLVMVGRAAFVFPLSFLSNLSKKESHPKISFNQQVIIWWAGLMRGAVSIA…
>XP_015644575.1 OsNHX1 [Oryza sativa Japonica Group]	MGMEVAAARLGALYTTSDYASVVSINLFVALLCACIVLGHLLEENRWVNESITALIIGLCTGVVILLMTKGKSSHLFVFSEDLFFIYLLPPIIFNAGFQVKKKQFFRNFMTITLFGAVGTMISFFTISIAAIAIFSRMNIGTLDVGDFLAIGAIFSATDSVCTLQVLNQDETPFLYSLVFGEGVVNDATSIVLFNALQNFDLVHIDAAVVLKFLGNFFYLFLSSTFLGVFAGLLSAYIIKKLYIGRHSTDREVALMMLMAYLSYMLAELLDLSGILTVFFCGIVMSHYTWHNVTESSRVTTKHAFATLSFIAETFLFLYVGMDALDIEKWEFASDRPGKSIGISSILLGLVLIGRAAFVFPLSFLSNLTKKAPNEKITWRQQVVIWWAGLMRGAVSIAL…
>XP_015618038.1 OsNHX2 [Oryza sativa Japonica Group]	MELGLGMGMGLGDPPADYGSIAAVGMFVALICVCIVVGHLLEESRWMNESITALIIGLGTGGVILMVSSWKHSRILVFSEDLFFIYLLPPIIFNAGFQVKKKQFFRNFMTITLFGAIGTLISFSVISLGSLGLISRLNIGSLDLGDYLALGAIFSATDSVCTLQVLNQDETPFLYSLVFGEGVVNDATSVVLFNAMQNFDLANFSSVKFLQFIGNFLYLFATSTFLGVAAGLLSAYIIKKLYFGRHSTDREVSIMMLMAYLSYMLAELLDLSGILTVFFCGIVMSHYTWHNVTESSRVTTKHAFATLSFIAETFLFLYVGMDALDMEKWKIVGETFSPMKSIALSSTILFLVLVARAAFVFPLSFLANLTKKTEEGKISIKQQVIIWWAGLMRGAVSIA…
>XP_015640598.1 OsNHX3 [Oryza sativa Japonica Group]	MGLDLGALVLKSGGLLVSDYDSIVAINIFVALLCSCIVIGHLLEGNRWVNESITALVMGLITGGVILLVSGGKNSHILVFSEDLFFIYLLPPIIFNAGFQVKKKQFFRNFMTIILFGAVGTLISFVIISLGAMTLFKKLDVGPLQLGDYLAIGAIFSATDSVCTLQVLNQDETPLLYSLVFGEGVVNDATSVVLFNAIEDIDIANFDSLVLLAFIGNFLYLFFTSTLLGVVAGLLSAYIIKKLCFARHSTDREVAIMILMAYLSYMLSMLLDLSGILTVFFSGIVMSHYTWHNVTESSRITTKHTFATLSFIAEIFLFLYVGMDALDIEKWKLASSSPKKPIALSATILGLVMVGRAAFVFPLSFLSNLSKKETRPKISFKQQVIIWWAGLMRGAVSIA…
>XP_015641775.1 OsNHX4 [Oryza sativa Japonica Group]	MAWWWWWSEAVVVGGGTGGGSSGTVVSICVFTAVLCVCLVAGHLLEENKWVNESITALLIGCVVGAIIFLLSEGKNSRILRFDEQLFFIYVLPPIIFNAGFQVKKKQFFHNFLTIMSFGIFGVFISVAIVSTGCYWLFPKVGFGDLGAVDYLALGAIFSSTDTVCTLQVISQDETPRLYSLVFGEGVVNDATSVVLFNAIKNLDITQLKGGVALKVISDFLYLFFTSTMLGVTIGLSTAYALKALYFGRHSTDREVALMALMAYLSYMLAEFLDLSGILMVFFCGIVMSHYAWHNVTESSRITTRHIFATLSFIAETFIFLYVGMDALDIDKWKTSETSFKTSLGIFGIIISLVLLGRAAFVFPLSIMSNYMSGSSEKAPITFNHQVVIWWAGLMRGAV…
>XP_025881786.1 OsNHX5 [Oryza sativa Japonica Group]	MLAKGCVVGAIIFLLSEGKNSRILRFDEQLFFIYVLPPIIFNAGFQVKKKQFFHNFLTIMSFGIFGVFISVAIVSTGCYWLFPKVGFGDLGAVDYLALGAIFSSTDTVCTLQVISQDETPRLYSLVFGEGVVNDATSVVLFNAIKNLDITQLKGGVALKVISDFLYLFFTSTMLGVTIGLSTAYALKALYFGRHSTDREVALMALMAYLSYMLAEFLDLSGILMVFFCGIVMSHYAWHNVTESSRITTRHIFATLSFIAETFIFLYVGMDALDIDKWKTSETSFKTSLGIFGIIISLVLLGRAAFVFPLSIMSNYMSGSSEKAPITFNHQVVIWWAGLMRGAVSIALAYNQFTFSGVTLDPVHATIITSTIIVVFFTTLVFGFLTRPLISAILPHQHRQ…
>XP_025881787.1 OsNHX6 [Oryza sativa Japonica Group]	MAWWWWWSEAVVVGGGTGGGSSGTVVSICVFTAVLCVCLVAGHLLEENKWVNESITALLIGCVVGAIIFLLSEGKNSRILRFDEQLFFIYVLPPIIFNAGFQVKKKQFFHNFLTIMSFGIFGVFISVAIVSTGCYWLFPKVGFGDLGAVDYLALGAIFSSTDTVCTLQVISQDETPRLYSLVFGEGVVNDATSVVLFNAIKNLDITQLKGGVALKVISDFLYLFFTSTMLGVTIGLSTAYALKALYFGRHSTDREVALMALMAYLSYMLAEFLDLSGILMVFFCGIVMSHYAWHNVTESSRITTRHIFATLSFIAETFIFLYVGMDALDIDKWKTSETREFTTN
>XP_015619351.1 OsNHX7 [Oryza sativa Japonica Group]	MDNPEAEPDDAVLFVGVSLVLGIASRHLLRGTRVPYTVALLVLGVALGSLEFGTKHGMGKLGAGIRIWANINPDLLLAVFLPALLFESSFSMEIHQIKKCMAQMVLLAGPGVLISTFFLGSALKLTFPYNWNWKTSLLLGGLLSATDPVAVVALLKELGASKKLSTIIEGESLMNDGTAIVVYQLFYRMVLGRTFDAGSIIKFLSEVSLGAVALGLAFGIASVLWLGFIFNDTIIEIALTLAVSYIAFFTAQDALEVSGVLTVMTLGMFYAAFAKTAFKGDSQQSLHHFWEMVAYIANTLIFILSGVVIADGVLENNVHFERHGASWGFLLLLYVFVQISRILVVVILYPLLRHFGYGLDLKEATILVWAGLRGAVALSLSLSVKRASDAVQTHLKPVD…
>XP_002461168.2 SbNHX1 [Sorghum bicolor]	MGLGVVAELVRLGVLSSTSDHSSVVSINLFVALLCACIVLGHLLEENRWVNESITALIIGLCTGVVILLTTKGKSSHILVFSEDFFFIYLLPPIIFNAGFQVKKKQFFRNFMTITLFGAVGTMISFFTISLGAIAIFSRMNIGTLDVGDFLAIGAIFSATDSVCTLQVLHQDETPLLYSLVFGEGVVNDATSVVLFNALQNFDLNHIDVTVVLNFLGNFCYLFLSSTLLGVFSGLLSAYIIKKLYIGRHSTDREVALMMLMAYLSYMLAELLDLSGILTVFFCGIVMSHYTWHNVTESSRVTTKHAFATLSFIAETFLFLYVGMDALDIEKWEFASDIPGKSIGISSILLGLVLVGRAAFVFPLSFLSNLTKKSPLEKITLRQQVVIWWAGLMRGAVSI…
>XP_002451198.1 SbNHX2 [Sorghum bicolor]	MGLMALGDPPADYASIAAVGLFVALMCVCIIVGHLLEENRWMNESITALFIGLGTGAVILFASSGKHSRVLQFSEDLFFIYLLPPIIFNAGFQVKKKQFFRNFITITLFGAVGTLISFTVISLGALGLVSRLNIGALELGDYLALGAIFSATDSVCTLQVLSQDETPFLYSLVFGEGVVNDATSVVLFNAIQNFDLGNISGAKLLNFIGSFLYLFGTSTILGVASGLLSAYIIKKLYFGRHSTDREVSIMMLMAYLSYMLAELLDLSGILTVFFCGIVMSHYTWHNVTESSRVTTKHAFATLSFIAETFLFLYVGMDALDIEKWKIVSQTYSPVKSVALSSTILALVLVSRAAFVFPLSFLSNLTKKTPNGKISFRQQVIVWWAGLMRGAVSIALAYNK…
>XP_021303354.1 SbNHX3 [Sorghum bicolor]	MGLGLGALLKSGALSVSDYDAIVSINIFIALLCSCIVIGHLLEGNRWVNESITALVMGLITGGVILLVTNGTNSRILVFSEDLFFIYLLPPIIFNAGFQVKKKQFFRNFITIILFGAVGTLISFVIISLGAMGLFKKLDVGPLELGDYLAIGAIFSATDSVCTLQVLNQDETPLLYSLVFGEGVVNDATSVVLFNAIENLDIANFDAIVLLNFVGKFLYLFFTSTILGVATGLLSAYIIKKLCFARHSTDREVSIMILMAYLSYMLSMLLDLSGILTVFFCGIVMSHYTWHNVTESSRVTTKHTFATLSFIAEIFLFLYVGMDALDIEKWKLASSSPKKPIALSAIILGLVMVGRAAFVFPLSFLSNLSKKEARPKISFKQQVIIWWAGLMRGAVSIAL…
>XP_021304633.1 SbNHX4 [Sorghum bicolor]	MAAALWETLLAASAADGTGGSSTTVVSICVFTAVLCLCLVAGHLLEENKWVNESITALIIGCIVGAIIFLLTEGKHSHILRFDEQLFFIYVLPPIIFNAGFQVKKKQFFHNFMTIMSFGVFGVFISGAIVSAGCYWLFPKVGFGKLDAVDYLALGAIFSSTDTVCTLQVINQDETPRLYSLVFGEGVVNDATAVVLFNAIKNLDISQLKGGVVLKLIADFLYLFATSTIIGISIGLATAYVLKALYFGRHSTDREVALMALMAYLSYMLAELLELSGILTVFFCGIVMSHYAWHNVTESSRITTKHIFATLSFIAETFIFLYVGMDALDVDKWKTSKESFKTSIGIFGIVVLLILLGRVAFVFPVSILSNILSGSSERTPITFKHQVVIWWAGLMRGAV…
>ACD64982.2 SbNHX5 [Sorghum bicolor]	MGLDLGALLKSGALSVSDYDAIVSINIFIALLCSCIVIGHLLEGNRWVNESITALVMGLITGGVILLVTNGTNSRILVFSEDLFFIYLLPPIIFNAGFQVKKKQFFRNFITIILFGAVGTLISFVIISLGAMGLFKKLDVGPLELGDYLAIGAIFSATDSVCTLQVLNQDETPLLYSLVFGEGVVNDATSVVLFNTIENLDIANFDAIVLLNFVGKFLYLFFTSTILGVATGLLSAYIIKKLCFARHTFATLSFIAEIFLFLYVGMDALDIEKWKLASSSPKKPIALSAIILGLVMVGRAAFVFPLSFLSNLSKKEARPKISFKQQVIIWWAGLMRGAVSIALAYNKFTSSGHTEVRVNAIMITSTVIVVLFSTMVFGLLTKPLLSLLIPPRTGLNTSS…
>XP_021304634.1 SbNHX6 [Sorghum bicolor]	MLGPLARFQVKKKQFFHNFMTIMSFGVFGVFISGAIVSAGCYWLFPKVGFGKLDAVDYLALGAIFSSTDTVCTLQVINQDETPRLYSLVFGEGVVNDATAVVLFNAIKNLDISQLKGGVVLKLIADFLYLFATSTIIGISIGLATAYVLKALYFGRHSTDREVALMALMAYLSYMLAELLELSGILTVFFCGIVMSHYAWHNVTESSRITTKHIFATLSFIAETFIFLYVGMDALDVDKWKTSKESFKTSIGIFGIVVLLILLGRVAFVFPVSILSNILSGSSERTPITFKHQVVIWWAGLMRGAVSIALAYNQFTFSGVTSDPVHATIITSTIIVVFFTTLVFGFLTRPLISAMLPHQSRALSRGHSTGSNSPKDDDLALPFLSSDEGASGSGIVLEQ…
>XP_022968707.1 CmNHX1 [Cucurbita maxima]	MTPILNYVVSKWQALSTSDHASVVSINLFVALLCACIVIGHLLEETRWMNESITALLIGMFAGIVILLVSRGKSSHLLLFSEDTFFIYLLPPIIFNAGFQVKKKQFFVNFMTIMLFGAIGTLVSCFIISLGAFQFFKKMDVGSLDIADILAIGAIFAATDSVCTLQILSQDETPLLYSLVFGEGVVNDATSVVLFNAIQSIDLSNIDARVAIHFLGSFFYLFSTSTLLGVFVGLLSAYIIRKLYFGRHSTDREVALMILMAYLSYMLAELLDLSGILTVFFCGIVMSHYTWHNVTESSRVTTKHAFATLSFISESFIFVYVGMDALDIEKWSFVSDSPGTSVAVSAMLLGLVMVGRAAFVFPLSFLSNLAKKSADEKITFREQVIIWWAGLMRGAVSIA…
>XP_022989380.1 CmNHX2 [Cucurbita maxima]	MTPVWSYVMSKWQTLSTSDHASVVSINLFVALLCACIVIGHLLEETRWMNESITALFIGMFTGVIILLVSGGKSSHLLLFSEDIFFIYLLPPIIFNAGFQVKKKQFFVNFITIMLFGAIGTLVSCSIISLGAFQIFQRMDVGSLDIADILAIGAIFAATDSVCTLQILNQDETPLLYSLVFGEGVVNDATSVVLFNAIQSLDLSKVDARVALHFIGSFFYLFSTSTLLGVFVGLLSAYTIKKLYFGRHSTDREVALMMLMAYLSYMLAELLDLSGILTVFFCGIVMSHYTWHNVTESSRVTTKHAFATLSFISETFIFVYVGMDALDIEKWSYVSDSPGTSVAVSAILLGLVMVGRAAFVFPLSFLSNLVKKSASEKITFRQQVIIWWAGLMRGAVSIA…
>XP_023000614.1 CmNHX3 [Cucurbita maxima]	MASEMIVESGSSIIDFGMELVADHTSVVSLNLFVALLCGCIVVGHLLEENRWINESITALVIGLCTGIIILLTTRGKSSHLFLFNEELFFIYLLPPIIFNAGFQVKKKQFFRNIMTIVLFGAFGTLISFCIISLGALHFFQKMNIGSLDLGDYLAIGAIFSATDSVCTLQVLNQDETPLLYSLVFGEGVVNDATSVVLFNAIQNFDLSHMNSSIILQFIGNFLYLFIASTVLGILVGLLSAYIIKKLYFGRHSTDREVALMILMAYFSYMLAELFYLSAILTVFFCGIVMSHYTWHNVTESSRVTTKHAFATLSFVAEIFIFLYVGMDALDIEKWRFVSHSPGKSIGVSSILLGLVLVGRAAFVFPLSSLSNLTKKSSHEKLNLEQQVTIWWAGLMRGA…
>XP_022991720.1 CmNHX4 [Cucurbita maxima]	MDSFLGNTVMKLALKSDPEEHRVALFVLLLCACIVIGHLLEKSRWINESVTAIFIGLFTGTLILLTTKGRNSRILVFSEELFFIYVLPPIIFNAGFQVKKKQFFRNFLMIMLFGAVGTAISFFIISLGSLHIFKKLDIGFLDVGDYFALGAILSATDSVCTLQVLNQDETPLLYSLVFGEGVVNDATSVVLFKAIQRFDLSHITSSNAIQLLGNFSYLFFMSTLLGVIVGLSSAYIIKKLYFGRHSTDREVALMILMPYLSYMTAELCNLSGILTMFFCGIVMSHYTWHNVTESSRVTTKHTFATLSFVSEIFIFLYVGMDALDIEKWKIVGRRPWTSAGVSLILLGLVLAARAAFVFPLSFISNLTRKSQSDKIGFKQQVTIWWAGLMRGAVSVALAY…
>XP_022981445.1 CmNHX5 [Cucurbita maxima]	MGVLETVKNIGSDHAPVVPLTLFVAVLCLCLVIGHLLEENRWVNESITAIIIGGVTGTIILVCSKGKDSHILTFNEEVFFMYLLPPIIFNAGFQVKKKQFFHNFLTIMLFGVIGVFISALIITSGSQWLFTRMGFHGLSARDYIAIGAIFSSTDTVCTLQVLHQEETPLLYSLVFGEGVVNDATSVVLFNAVQKIDITRLNSKTALHVFGDFCYLFSTSTILGVTAGLLTAYILKTLYFGRHSSVRELAIMVLMAYLSYMLAELLELSGILTVFFCGVIMSHYAWHNVTDSSKITTRHVFSMMSFVAETAIFLYVGMDALDIEKWKITKLSLWKLVGTYSITVFLILLGRAAFVFPLSAISNYFNKCEDRSSSSSIITFKQQIIIWWAGLMRGAVSIAL…
>NP_001233885.2 SlNHX1 [Solanum lycopersicum]	MASVLASLFPKLGSLGTSDHASVASINLFVALLCACIIIGHLLEENRWVNESITALIIGLGTGVVILLVSGGKSSHLLVFSEDLFFIYLLPPIIFNAGFQVKKKQFFVNFMTIMLFGAIGTLVSCAIISLGAIQTFKKLDIEFLDIGDYLAIGAIFAATDSVCTLQVLHQDETPLLYSLVFGEGVVNDATSVVLFNAIQNVDLTSLNPSIALSFLGNFFYLFLASTLLGAGTGLLSAYIIKKLYFGRHSTDREVALMMLMAYLSYMLAELFYLSGILTVFFCGIVMSHYTWHNVTESSRVTTRHTFATLSFLAETFLFLYVGMDALDIEKWKFVGDRPGLSISASSILMGLILLGRAAFVFPLSYLSNLMKKSSEEKITFRQQVIIWWAGLMRGAVSMA…
>NP_001234255.2 SlNHX2 [Solanum lycopersicum]	MVFDFGTLVASLNRLSTSDHQSVVSINLFVALICACIIIGHLLEENRWMNESITALVIGLCTGVVILLISGGKNSHILVFSEDLFFIYLLPPIIFNAGFQVKKKSFFRNFSTIMLFGAVGTLISFIIISFGATSIFKKWNIGHLEIGDYLAIGAIFSATDSVCTLQVLSQDETPLLYSLVFGEGVVNDATSVVLFNAVQNFDLSHINTSKALELVGNFLYLFASSTILGVVAGLLSAYIIKKLYFGRHSTDREVAIVILMAYLSYMLAELFYLSAILTVFFSGIVMSHYTWHNVTESSRVTTKHAFATLSFIAEIFIFLYVGMDALDIEKWRFVSDSPQLSVQVSSILLGLVLVGRAAFVFPLSFLSNLMKKSPEERISFNQQIIIWWAGLMRGAVSVA…
>CAK12754.1 SlNHX3 [Solanum lycopersicum]	MVFDFGTLVASLNRLSTSDHQSVVSINLFVALICACIIIGHLLEENRWMNESITALVIGLCTGVVILLISGGKNSHILVFSEDLFFIYLLPPIIFNAGFQVKKKSFFRNFSTIMLFGAVGTLISFIIISFGATSIFKKWNIGYLEIGDYLAIGAIFSATDSVCTLQVLSQDETPLLYSLVFGEGVVNDATSVVLFNAVQNFDLSHINTSKALELVGNFLYLFASSTILGVVAGLLSAYIIKKLYFGRHSTDREVAIVILMAYLSYMLAELFYLSAILTVFFSGIVMSHYTWHNVTESSRVTTKHAFATLSFIAEIFIFLYVGMDALDIEKWRFVSDSPQLSVQVSPILLGLVLVGRAAFVFPLSFLSNLMKKSPEERISFNQQIIIWWAGLMRGAVSVG…
>CAK12755.2 SlNHX4 [Solanum lycopersicum]	MASVLASLFPKLGSLGTSDHASVASINLFVALLCACIIIGHLLEENRWVNESITALIIGLGTGVVILLVSGGKSSHLLVFSEDLFFIYLLPPIIFNAGFQVKKKQSFVNFMTIMLFGAIGTLVSCAIISLGAIQTFKKLDIEFLDIGDYLAIGAIFAATDSVCTLQVLHQDETPLLYSLVFGEGVVNDATSVVLFNAIQNVDLTSLNPSIALSFLGNFFYLFLASTLLGAGTGLLSAYIIKKLYFGRHSTDREVALMMLMAYLSYMLAELFYLSGILTVFFCGIVMSHYTWHNVTESSRVTTRHTFATLSFLAETFLFLYVGMDALDTEKWKFVGDRPGLSISASSILMGLILSGESCFCFSIIILIQLNEEILGRKNTFRQQVIIWWAGLMRGAVSMA…
>XP_010321693.1 SlNHX5 [Solanum lycopersicum]	MGLDAVARLGVSILSDGDQVSVDSITLFVALLCGCIVIGHLLEESRWINDSITALVIGLSTGGIILLTTKGKSSHLLEFDEQLFFIYVLPPIIFNAGFQVKKKQFFRNFVTIMLFGAVGTLISFSIISFGAKELLGKLDIGFLELRDYLAIGAIFSATDSVCTLQVLNQDETPRLYSLVFGEGVVNDATSVVLFNAIQKLDLSHINSRAALVFTGNFLYLFLASTFLGVLIGLLSAYLIKKIYLGRHSTDREVALMILMAYLSYVMAELFDLSGILTVFICGIVMSHYTWHNVTFNSKVTTRHAFATLSFIAEIFIFLYVGMDALDIEKWRFVKDSPGKSVGVSAALLGLVLVGRACFVFPLSLFSNCLKRSEHDKFGLKQQVTIWWAGLMRGSVSMAL…
>NP_001233916.1 SlNHX6 [Solanum lycopersicum]	MGLDAVARLGVSILSDGDQVSVDSITLFVALLCGCIVIGHLLEESRWINDSITTLVIGLSTGGIILLTTKGKSSHLLEFDEQLFFIYVLPPIIFNAGFQVKKKQFFRNFVTIMLFGAVGTLISFSIISFGAKELLGKLDIGFLELRDYLAIGAIFSATDSVCTLQALNQDETPRLYSLVFGEGVVNDATSVVLFNAIQKLDLSHINSRAALVFTGNFLYLFLASTFLGVLIGLLSAYLIKKIYLGRHSTDREVALMILMAYLSYVMAELFDLSGILTVFICGIVMSHYTWHNVTFNSKVTTRHAFATLSFIAEIFIFLYVGMDALDIEKWRFVKDSPGKSVGVSAALLGLVLVGRACFVFPLSLFSNCLKRSEHDKFGLKLQVTIWWAGLMRGSVSMAL…
>XP_025883712.1 SlNHX7 [Solanum lycopersicum]	MALFNYVNFIGHKNSHEMVVPITLFVAILCICLVIGSLFEENRWVNESITAIIIGLISGTIILLISKGKSSHILRFNEEVFFIYLLPPIIFNAGFQVKKKQFFHNFLTIMSFGVIGVFISSSIIASGSWWIFPKLNFNGLTIRDYLGIGAIFSSTDTVCTLQVLHQDETPLLYSLVFGEGVVNDATSVVLFNAVQKIDVARFNGWSAFHVFLDFLYLFSTSTCLGVAVGLITSYILKGLYFGRHSTVREISLMLLMAYLSYMLAELWNLSGILTVFFSGILMSHYAWHNVTDSSRITTRHAFEAMSFIAETFIFLYVGMDALDIEKWKMSQQSLAGSVWTSMGIYVTVLVLMAIGRAAFVFPLSVLSNFMNRNARRTPPITFKHQIVIWWAGLMRGAVS…
>AJO67762.1 PvNHX1 [Panicum virgatum]	MGLGVVAHLVRLGVLGSTSDHASVVSINLFVALLCACIVLGHLLEENRWVNESITALIIGLCTGVVILLTTKGKSSHILVFSEDLFFIYLLPPIIFNAGFQVKKKQFFRNFMTITLFGAVGTMISFFTISLGAISIFSRMNIGTLDVGDFLAIGAIFSATDSVCTLQVLNQDETPLLYSLVFGEGVVNDATSVVLFNALQNFDLNQIDVAVVLKFLGNFCYLFLSSTFLGVFAGLLSAYIIKKLYIGRHSTDREVALMMLMAYLSYMLAELLDLSGILTVFFCGIVMSHYTWHNVTESSRVTTKHAFATLSFIAETFLFLYVGMDALDIEKWEFASDSPGKSICISSILLGLVLVGRAAFVFPLSFLSNLTKKTPLEKITWRQQIVIWWAGLMRGAVSI…
>NP_001313722.1 GhNHX1 [Gossypium hirsutum]	MVAPQLAAVFTKLQTLSTSDHASVVSMNIFVALLCACIVIGHLLEENRWMNESITALIIGVFTGVIILLTSGGKSSHLLVFSEDLFFIYLLPPIIFNAGFQVKKKQFFRNFITIMLFGAVGTLISCTIISLGVINFFKEMDIGSLDIGDFLAIGAIFAATDSVCTLQVLNQDETPLLYSLVFGEGVVNDATSVVLFNAIQSFDLVNTSPRILLEFIGSFLYLFLASTMLGVIVGLVSAYIIKKLYFGRHSTDREFALMMLMAYLSYIMAELFYLSGILTVFFCGIVMSHYTWHNVTESSRVTTKHAFATLSFVAETFLFLYVGMDALDMEKWRFVSDSPGTSVAVSAVLMGLVMVGRAAFVFPLSFLSNLAKKSTSEKISFREQIIIWWAGLMRGAVSM…
>XP_016672394.1 GhNHX2 [Gossypium hirsutum]	MVAPQLAAVFTKLQTLSTSDHASVVSMNIFVALLCACIVIGHLLEENRWMNESITALIIGVFTGVIILLTSGGKSSHLLVFSEDLFFIYLLPPIIFNAGFQVKKKQFFRNFITIMLFGAVGTLISCTIISLGVINFFKEMDIGSLDIGDFLAIGAIFAATDSVCTLQVLNQDETPLLYSLVFGEGVVNDATSVVLFNAIQSFDLVNTSPRILLEFIGSFLYLFLASTMLGVIVGLVSAYIIKKLYFGRHSTDREFALMMLMAYLSYIMAELFYLSGILTVFFCGIVMSHYTWHNVTESSRVTTKHAFATLSFVAETFLFLYVGMDALDMEKWRFVSDSPGTSVAVSAVLMGLVMVGRAGFXXXXXXXRAAFVFPLSFLSNLAKKSTSEKISFREQIIIW…
>XP_016719603.1 GhNHX3 [Gossypium hirsutum]	MAIGILNSLLASDHSSIVSMNLFVALLCGCIVIGHLLEESRWMNESITALVIGVCTGVVILLTTGGKSSHLLVFSEDLFFIYLLPPIIFNAGFQVKKKQFFRNFMTIMLFGAVGTLISFGIISAGAIQFFKELHIGDLQIGDYLAIGAIFSATDSVCTLQVLNQDETPLLYSLVFGEGVVNDATSVVLFNAIQSFDLNHINSTIALKFVGNFFYLFISSTLLGVVTGLLSAFIIKKLYFGRHSTDREVALMILMAYLSYMLAELFYLSGILTVFFCGIVMSHYTWHNVTESSRVTTKHAFATLSFVAEIFIFLYVGMDALDIEKWRVISDSPGKSVGVSSILLGLILVGRAAFVFPLSFISNLTKKAPHEKIEFKQQVTIWWAGLMRGAVSMALAYNQF…
>XP_016675660.1 GhNHX4 [Gossypium hirsutum]	MVASQLAAVLSKLQTLYSDHASVVSMNLFVALLCASIVIGHLLEENRWMNESITALAIGLCTGVVILLTSGGKSSRLLVFSEDLFFIYLLPPIIFNAGFSVKKKQFFRNFITIMLFGAVGTLISWSIISFGVIKFFKEMDIGSLEIGDFLAIGAIFAATDSVCTLQVLNQDETPLLYSLVFGEGVVNDATSVVLFNAIQSFDLTNTNHRIALEFIGSFLYLFLASTLLGVAVGLVSAYIIKTLYFGRHSTDREFALMMLMAYLSYIMAELFYLSGILTVFFCGIVMSHYTWHNVTESSRITSKHAFATLSFVCETFIFLHVGMDALDIETWKFVNDRPGTSIIVSSVLLALVMAGRAAFVFPLSFLSNLAHKSANEKISFRQQIIIWWAGLMRGAVSMA…
>XP_016675710.1 GhNHX5 [Gossypium hirsutum]	MVASQLAAVLSKLQTLYSDHASVVSMNLFVALLCASIVIGHLLEENRWMNESITALAIGLCTGVVILLTSGGKSSRLLVFSEDLFFIYLLPPIIFNAGFSVKKKQFFRNFITIMLFGAVGTLISWSIISFGVIKFFKEMDIGSLEIGDFLAIGAIFAATDSVCTLLVLNQDETPLLYSLVFGEGVVNDATSVVLFNAIQSFDLTNTNHRIALEFIGSFLYLFLASTLLGVAVGLVSAYIIKTLYFGRHSTDREFALMMLMAYLSYIMAELFYLSGILTVFFCGIVMAHYPWLNVTESSRITSKHAFATLSFVCETFIFLHVGMDALDIETWKFVNDRPGTSIIVSSVLLALVMAGRAAFVFPLSFLSNLAHKSANEKISFRQQIIIWWAGLMRGAVSMA…
>XP_016679182.1 GhNHX6 [Gossypium hirsutum]	MVASQLAVVFSKLQTLFTSDHASVVSLNLFVALLCACIVIGHLLEENRWMNESITALVIGLCTGVIILWRSGGKSSRLLVFSEDLFFIYLLPPIIFNAGFKVKKKQFFRNFITIMMFGAIGTLISCTVISLGATYMFKEMDFGSLDIGDFLAIGAIFAATDSVCTLQVLHQDETPLLYSLVFGEGVVNDATSIVLFNAIQSFDLSDINFRIALKSIGKFFYLFSASTMLGVFVGLASAYIIKMLYFGRHSTDREFALMMLMAYLSYILAELFYLSGILTVFFCGIVMSHYTWHNVTESSRVTTKHTFATLSFVAETFIFLYVGMDALDISTWRVNDRPRTSLMVSSILLALVMAGRAAFVFPLSYLANLSNKSSSENISFREQIIIWWAGLMRGAVSMA…
>XP_016712701.1 GhNHX7 [Gossypium hirsutum]	MAIGILSTLLAKSETILGSGHSSVVSMNLFVALLCGCIVIGHLLEESRWMNESITALAIGLCTGIVILLTTGGKSSHLLVFSEDLFFNYLLPPIIFNAGFQVKKKQFFRNFMTIMLFGAVGTLISFAIISLGAIHFFKKMSIGNLKIGDYLAIGAIFSATDSVCTLQVLNQDDTPLLYSLVFGEGVVNDATAVVLFKAIQSFDLPHINTTIALQFVGNFLYLFISSTLLGVLAGLLSAYIIKKLYFGRHSTDREVALMILMAYLSYMLAEFFYLSAILTVFFCGIVMSHYTWHNVTESSRVTTKHAFATLSFVAEIFIFLYVGMDALDIEKWRVVSDSPGKSVGVSAILLGLILVGRAAFVFPLSSISNLTKKAPSDKIDFKQQVTIWWAGLMRGAVSM…
>XP_016672289.1 GhNHX8 [Gossypium hirsutum]	MTIGIISFALANSETTFASDHGPIVSINLFVALLCGCIVIGHLLEENRWMNESITALAIGVCTGVIILLTTGGKSSRLLVFSEDLFFIYLLPPIIFNAGFQVKKKQFFRNFMTIMLFGAVGTLISFCVISIGAIHFFQKMNIGDLTLGDYLAIGAIFSATDSVCTLQVLNQDETPLLYSLVFGEGVVNDATSVVLFNAIQTFDLSHINSTMALQYIGNFLYLFILSTLLGVLAGLLSAYIIRKLYFGRYSTDREVALMMLMAYLSYMLAELFSFSAILTVFFCGIVMSHYTWHNVTESSRVTTKHAFATLSFVSEIFIFLYVGMDALDIEKWRVISDSNSKNIGVSGILLGLILVGRAAFVFPLSVISNLTRKAPHEKVDFKQQVTVWWAGLMRGAVSM…
>XP_016672289.1 GhNHX9 [Gossypium hirsutum]	MTIGIISFALANSETTFASDHGPIVSINLFVALLCGCIVIGHLLEENRWMNESITALAIGVCTGVIILLTTGGKSSRLLVFSEDLFFIYLLPPIIFNAGFQVKKKQFFRNFMTIMLFGAVGTLISFCVISIGAIHFFQKMNIGDLTLGDYLAIGAIFSATDSVCTLQVLNQDETPLLYSLVFGEGVVNDATSVVLFNAIQTFDLSHINSTMALQYIGNFLYLFILSTLLGVLAGLLSAYIIRKLYFGRYSTDREVALMMLMAYLSYMLAELFSFSAILTVFFCGIVMSHYTWHNVTESSRVTTKHAFATLSFVSEIFIFLYVGMDALDIEKWRVISDSNSKNIGVSGILLGLILVGRAAFVFPLSVISNLTRKAPHEKVDFKQQVTVWWAGLMRGAVSM…
>XP_016730450.1 GhNHX10 [Gossypium hirsutum]	MSTIEIETMSHLSTLQSSSDFLSTTTIIALTIFFSLLCACIIIGHLLEENRWANESITALLLGLCAGAVVLLASKGNSSKILVFSEDLFFLYLLPPIIFNAGFQVKKKQFFKNFTIILMFGIFGTVISFCLISVGAFLLFNRIGVTSLNTQDYLAVGAILSATDTVCTLQVLSQDETPFLYSVIFGEGVVNDATSIVLFNAVQSLDFNNIDAMISLKLLGTFLYLFFTSTILGVVAGLLSAFIIKTLYFGRHSTDREVALMMIMAYLSYMLAELLNLSGILTVFFCGIVMSHYTWHNVTQSSRITTKHAFATMSFIAETFIFLYVGMDALDIDKWKASSASAGTFIAVSSTLFALVLVGRAAFVYPLANFINCIRKRDGSNIAFRKQFIMWWAGLMRGA…
>XP_016672421.1 GhNHX11 [Gossypium hirsutum]	MLFGAVGTLISCTIISLGVINFFKEMDIGSLDIGDFLAIGAIFAATDSVCTLQVLNQDETPLLYSLVFGEGVVNDATSVVLFNAIQSFDLVNTSPRILLEFIGSFLYLFLASTMLGVIVGLVSAYIIKKLYFGRHSTDREFALMMLMAYLSYIMAELFYLSGILTVFFCGIVMSHYTWHNVTESSRVTTKHAFATLSFVAETFLFLYVGMDALDMEKWRFVSDSPGTSVAVSAVLMGLVMVGRAGFXXXXXXXRAAFVFPLSFLSNLAKKSTSEKISFREQIIIWWAGLMRGAVSMALAYNQFTRGGHTQLRGNAIMITSTITIVLFSTVVFGLMTKPLIRFLLPHPKPTASMLSDQSTPKSMEAPFLGSGQDSFDDSLIGVHRPNSIRALLTTPAHTV…
>XP_016667514.1 GhNHX12 [Gossypium hirsutum]	MSHLSTLQSSSDFLSTTTIIALTIFFSLLCACIIIGHLLEENRWANESITALLLGLCAGAVVLLASKGNSSKILVFSEDLFFLYLLPPIIFNAGFQVKKKQFFKNFTIILMFGIFGTVISFCLISVGAFLLFNRIGVTSLNTQDYLAVGAILSATDTVCTLQVLSQDETPFLYSVIFGEGVVNDATSIVLFNAVQPLDFNNIDAMISLKLLGIFLYLFFTSTILGVVAGLLSAFIIKTLYFGRHSTDREVALMMIMAYLSYMLAELLNLSGILTVFFCGILMSHYTWHNVTQSSRITTKHAFATMSFIAETFIFLYVGMDALDIDKWKASSASAGTFIAVSSTLFALVLVGRAAFVFPLANFINCIRRRDGSNIAFRKQFIMWWAGLMRGAVTIALSYN…
>XP_016739381.1 GhNHX13 [Gossypium hirsutum]	MLFGAVGTLISFGIISAGAIQFFKELHIGDLQIGDYLAIGAIFTATDSVCTLQVLNQDETPLLYSLVFGEGVVNDATSVVLFNAIQSFDLTHINSTIALKFVGNFFYLFISSTLLGVVTGLLSAFIIKKLYFGRHSTDREVALMILMAYLSYMLAELFYLSGILTVFFCGIVMSHYTWHNVTESSRVTTKHAFATLSFVAEIFIFLYVGMDALDIEKWRVISDSPGKSVGVSSILLGLILVGRAGFVFPLSFISNLTKKAPHEKIEFKQQVTIWWAGLMRGAVSMALAYNQFTSLGHTQVRGNAMMITSTITVVLFSTVVFGLMTKPLVRILVPCPKRLSRMLSSEPTTPKSFFLPLLDNGQGSEAEQGNRSVVRPSSLRMLLTTPSHTVHYYWRKFDD…
>XP_016715852.1 GhNHX14 [Gossypium hirsutum]	MTIMLFGAVGTLISFAIISLGAIHFFKKMSIGNLKIGDYLAIGAIFSATDSVCTLQVLNQDDTPLLYSLVFGEGVVNDATAVVLFKAIQSFDLPHINTTIALQFVGNFLYLFISSTLLGVLAGLLSAYIIKKLYFGRHSTDREVALMILMAYLSYMLAEFFYLSAILTVFFCGIVMSHYTWHNVTESSRVTTKHAFATLSFVAEIFIFLYVGMDALDIEKWRVVSDSPGKSVGVSAILLGLILVGRAAFVFPLSSISNLTKKAPCDKIDFKQQVTIWWAGLMRGAVSMALAYNQFTSLGHTQLRGNAMMITSTITVVLFSTVVFGLMTKPLIRILLPSPKNRMLSSEPSTPKSLTVPLLTNGHDLEAYESDRNLITRPTSLRMFLSTPSNTVHYYWRKF…
>XP_016701984.1 GhNHX15 [Gossypium hirsutum]	MFEFVRNLAHEHEQVVPISVFVAILCLCLVIGHLLEENRWVNESITAILIGGIAGTVILFLNKGKSSHILRFSEELFFIYLLPPIIFNAGFQVKKKQFFQNFITIMLFGVIGVFISTSIITAGSWWLFPKLGFFGLTAREYLAVGTIFSSTDTVCTLQVLHQDENPLLYSLVFGEGVVNDATSVVLFNAIQKIDVSRINSRTSFQLIGDFIYLFSTSTALGVTFGLVTAYSLKTLYFGRHSTVRELAIMVLMAYLSYMLAELLDLSRILTVFFCGILMSHYAWYNVTESSRITTRHIFAMMSFVAETFIFLYVGMDALDMEKWKMTRLSVGTLMASFGTLVFLILVGRAAFVFPLSAFSNCLNKHPDRSKPLTFRHQVVIWWAGLMRGAVSIALAFKQF…
>XP_010659994.1 VvNHX1 [Vitis vinifera]	MMASQFGSMLTRLGNLSTSDHASVVSINLFVALLCGCIVIGHLLEENRWVNESITALVIGVCTGVVILLTSGGRSSHLLVFSEDLFFIYLLPPIIFNAGFQVKKKQFFRNFITIMLFGAVGTLISCGIITSGVMQFFSKLDIGSFDIGDYLAIGAIFSATDSVCTLQVLNQDETPLLYSLVFGEGVVNDAASVVLFNAIQSFDLTHTNLRIALQFIGNFFYLFFTSTMLGVVAGLLSAYIIKTLYFGRHSTDREVALMMLMAYLSYILAELFYLSGILTVFFCGIVMSHYTWHNVTESSRVTTKHAFATLSFVAEIFIFLYVGMDALDIEKWRFVSKTPGTSVAVSSILIGLVLVGRAAFVFPLSFLSNLAKKNPTEKITFRQQVIIWWAGLMRGAVSV…
>XP_010649604.1 VvNHX2 [Vitis vinifera]	MGFELGSVVMKLGMVSTSDHSSVVSMNLFVALLCACIVVGHLLEEYRWMNESITALALGLCTGIIILLTTRGKSSHILVFSEDLFFIYLLPPIIFNAGFQVKKKQFFRNFMTIMLFGAIGTLISFGIISLGAIHFFKKMKIGSLDIGDYLALGAIFSATDSVCTLQVLNQDETPLLYSLVFGEGVVNDATSVVLFNAIQSFDLSHIDSSIALQFIGNFLYLFITSTMLGVFAGLLSAYIIKKLYFGRHSTDREVAIMILMAYLSYMLAELFYLSAILTVFFCGIVMSHYTWHNVTESSRVTTKHAFATLSFVAEIFIFLYVGMDALDIEKWRFVSDSPGKSIGVSSILLGLVLVGRAAFVFPLSFLSNLTKKSSSEKIHIKQQVTIWWAGLMRGAVSMA…
>NP_001267815.1 VvNHX3 [Vitis vinifera]	MGFELGSVVMKLGMVSTSDHSSVVSMNLFVALLCACIVVDHWLEEYRWMNESITALALGLCTGIIILLTTRGKSSHILVFSEDLFFIYLLPPIIFNAGFQVKKKQFFRTFMTIMLFGAIGTXISFGIISLGAIHFFKKMKIGSXDIEDXLALGXIFSATDSVCTLQVLNQDETPLLYSLVFGEGVVNDATSVVLFNAIQSFDLSHIDSSIALQFIGNFLYLFITSTMLGVFAGLLSAYIIKKLYFGRHSTDREVAIMILMAYLSYMLAELFYLSAILTVFFCGIVMSHYTWHNVTESSRVTTKHAFATLSFVAEIFIFLYVGMDALDIEKWRFVSDSPGKSIGVSSILLGLVLVERAAFVFPLSFLSNLTKKSSSEKIHIEQQVTIWWAGLMRGAVSMA…
>NP_001267987.1 VvNHX4 [Vitis vinifera]	MGLNSLAGLGMRSTSDQVSIDAITLFVALLCACIVIGHLLEEYRWMNESITALFIGLCTGIVLLLTTGGKISLILLFNEELFFIYLLPPIIFNAGFQVKKKQFFRNFMTIILFGAIGTLISFGIISLGAIQLFKKLDIGFLEIGDYLAIGAIFSATDSVCTLQVLNQDETPLLYSLVFGEGVVNDATSVVLFNAIQRFDLSHITSGIAFQFVGNFLSLFFASTLLGVFIGLLSAYIMKKLYFGRHSTDREVALMIVMAYLSYIMAELFYLSGILTVFFCGIVMSHYTWHNVTESSRVTTKHTFATLSFVSEIFIFLYVGIDALDIEKWRVVSNSPGTSIGVSSILLGLVLIGRAAFVFPLSFLSNLTKKSESDKIGFKQQITIWWAGLMRGAVSVALAY…
>XP_002281198.2 VvNHX5 [Vitis vinifera]	MGFLDAIPNKHSLQDSSSFLNTTTVIALCLFFALLCACIVIGHLLEEHRWANESITALLLGLCAGVVVLLVSKGRSSKILAFNEDLFFLYLLPPIIFNAGFQVKKKQFFKNFSIILMFGVFGTIISFCLISAGAFLLFKKIGITTLNIEDYLAVGAILSATDSVCTLQVLNQEETPFLYSVVFGEGVVNDATSIVIYNAVQSLDLSNIDALTALKLLGTFLYLFFTSTILGVVAGLLSAYIIKTLYFGRHSTDREVALMMIMAYLSYMLAELLSLSGILTVFFCGIVMSHYTWHNVTESSRITTKHAFATISFIAETFIFLYVGMDALDIDKWRSSKASAGTSVSVSSAFLALVLIGRAAFVFSLSNILNFFKSAESTKVEFRQQFIIWWAGLMRGAVT…
>XP_002276813.1 VvNHX6 [Vitis vinifera]	MSASGFAMNIAGDHAQVVLISVFVAVLCLCLVIGHLLEENRWLNESTTAIIIGCITGTIILLLSKGKSSHILRFNEELFFIYLLPPIIFNAGFQVKKKQFFQNFITIMLFGVIGVFISSSIITAGAWWLFPRFGFTGLSAQDYLAIGTIFSSTDTVCTLQVLHQDETPLLYSLVFGEGVVNDATSVVLFNAVQKLDKSKLNGWAALRVLLDSLYLFSTSTALGVVAGLLTAYTLKTLYIGRHSTVREIALMVLMAYLSYTLAELFHLSGILTVFFCGILMSHYASHNVTQSSRITTRHIFATMSFIAETFIFLYVGIDALDIEKWKLSKLSFRTSVGIYSTVVLLISLGRAAFVFPLSTFSNYVHRRADRLSSISFKHQVIIWWAGLMRGAVSIALAFK…
>NP_001268140.1 VvNHX7 [Vitis vinifera]	MGSVLEGVFPYRALGEESSSSSSNPTDAVIFVGICLVMGIACRQLLRGTRVPYTVALLILGIALGSLEHGTSNKLGKIGDGIRLWANIDPNLLLAVFLPALLFESSFSMEVHQIKRCMVQMLILAGPGVLVSTFCLGSALKFTFPYDWSWKTSLLLGGLLSATDPVAVVALLKELGAGKKLSTIIEGESLMNDGTAIVVYQLFYQMVLGKSFNFGAVVKFLTQVSLGAVGIGLAFGLASVLWLGFIFNDTVIEITLTLAVSYIAYFTAQEGADVSGVLAVMTLGMFYAAVAKTAFKGGGQQSLHHFWEMVAYIANTLIFILSGVVIAEGVLGSNDIFKNHGNSWGYLILLYVYVQVSRIVVVGVSYPFLWYFGYGLDWKEAIILIWSGLRGAVALSLSL…
>XP_010651489.1 VvNHX8 [Vitis vinifera]	MMAIVVYQLFYQMVLGKSFNFGAVVKFLTQVSLGAVGIGLAFGLASVLWLGFIFNDTVIEITLTLAVSYIAYFTAQEGADVSGVLAVMTLGMFYAAVAKTAFKGDGQQSLHHFWEMVAYIANTLIFILSGVVIAEGVLGSNDIFKNHGNSWGYLILLYVYVQVSRIVVVGVSYPFLWYFGYGLDWKEAIILIWSGLRGAVALSLSLSVKRASDSSSYLSSETGTLFVFFTGGIVFLTLIVNGSTTQFILHLLNMDKLSEVKRRILDYTKYEMLNKALEAFGDLGDDEELGPADWPTVKRYIASLNDVEGGLVHPHTVYESDNNLYPTNLKDIRIRLLNGVQAAYWRMLDEGRITQTTANLLMQSVDEALDLVSDEPLCDWKGLKANVNFPNYYRFLQTS…
>ABJ97691.1 EhNHX1 [Eutrema halophilum]	MAMLASYFDSFISKMPSLSTSDHASVVSLNLFVALLCACIVLGHLLEENRWMNESITALLIGLATGVVILLISKGKSSHLLVFSEDLFFIYLLPPIIFNAGFQVKKKQFFRNFVTIMLFGAIGTVISCTVITLGVTQFFKKLDIGTFDLGDYLAIGAIFAATDSVCTLQVLNQDETPLLYSLVFGEGVVNDATSVVVFNAIQSFDLTHLNHEAAFHLLGNFLYLFLLSTLLGVATGLISAYVIKKLYFGRHSTDREVALMMLMAYLSYMLAELFDLSGILTVFFCGIVMSHYTWHNVTESSRITTKHTFATLSFLAETFIFLYVGMDALDIDKWRSVSDSPGTSVAVSSILIGLLMLGRAAFVFPLSFLSNLAKKNESEKINFKMQVVIWWAGLMRGAV…
>ABF48496.1 EhNHX2 [Eutrema halophilum]	MAMLASYFDSFISKMPSLSTSDHASVVSLNLFVALLCACIVLGHLLEENRWMNESITALLIGLATGVVILLISKGKSSHLLVFSEDLFFIYLLPPIIFNAGFQVKKKQFFRNFVTIMLFGAIGTVISCTVITLGVTQFFKKLDIGTFDLGDYLAIGAIFAATDSVCTLQVLNQDETPLLYSLVFGEGVVNDATSVVVFNAIQSFDLTHLNHEAAFHLLGNFLYLFLLSTLLGVATGLISAYVIKKLYFGRHSTDREVALMMLMAYLSYMLAELFDLSGILTVFFCGIVMSHYTWHNVTESSRITTKHTFATLSFLAETFIFLYVGMDALDIDKWRSVSDSPGTSVAVSSILIGLLMLGRAAFVFPLSFLSNLAKKNESEKINFKMQVVIWWAGLMRGAV…
>ABN04857.1 EhNHX5 [Eutrema halophilum]	MATVIEAVMPYRLLEDETGSPEGESSPVDAVLFVGMSLVLGIASGHLLRGTRVPYTVALLVIGIALGSLEYGTHHNLGKLGHGIRIWNEINPELLLAVFLPALLFESAFSMEVHQIKRCLGQMVLLAGPGVLISTFCLASLVKLTFPYDWDWKTSLLLGGLLSATDPVAVVALLKELGASKKLSTVIEGESLMNDGTAIVVFQLFLKMVMGHSSGWSSIITFLIRVALGAVGIGIAFGIASVLWLKFIFNDTVIEITLTIAVSYFAYYTAQEWAGASGVLTVMTLGMFYAAFARTAFKGDSQRSLHHFWEMVAYIANTLIFILSGVVIAEGILDSDKIAYQGSSWGYLFLLYLYIQLSRCVVVGVLYSFLCRVGYGLDWKEAIILVWSGLRGAVALSLS…
>ACQ90592.1 EhNHX3 [Eutrema halophilum]	MATVIEAVMPYRLLEDETGSPEGESSPVDAVLFVGMSLVLGIASRHLLRGTRVPYTVALLVIGIALGSLEYGTHHNLGKLGHGIRIWNEINPELLLAVFLPALLFESAFSMEVHQIKRCLGQMVLLAGPGVLISTFCLASLVKLTFPYDWDWKTSLLLGGLLSATDPVAVVALLKELGASKKLSTVIEGESLMNDGTAIVVFQLFLKMVMGHSSGWSSIITFLIRVALGAVGIGIAFGIASVLWLKFIFNDTVIEITLTIAVSYFAYYTAQEWAGASGVLTVMTLGMFYAAFARTAFKGDSQRSLHHFWEMVAYIANTLIFILSGVVIAEGILDSDKIAYQGSSWGYLFLLYLYIQLSRCVVVGVLYSFLCRVGYGLDWKEAIILVWSGLRGAVALSLS…
>BAJ33597.1 EhNHX4 [Eutrema halophilum]	MATVIEAVMPYRLLEDETGSPEGESSPVDAVLFVGMSLVLGIASRHLLRGTRVPYTVALLVIGIALGSLEYGTHHNLGKLGHGIRIWNEINPELLLAVFLPALLFESAFSMEVHQIKRCLGQMVLLAGPGVLISTFCLASLVKLTFPYDWDWKTSLLLGGLLSATDPVAVVALLKELGASKKLSTVIEGESLMNDGTAIVVFQLFLKMVMGHSSGWSSIITFLIRVALGAVGIGIAFGIASVLWLKFIFNDTVIEITLTIAVSYFAYYTAQEWAGASGVLTVMTLGMFYAAFARTAFKGDSQRSLHHFWEMVAYIANTLIFILSGVVIAEGILDSDKIAYQGSSWGYLFLLYLYIQLSRCVVVGVLYSFLCRVGYGLDWKEAIILVWSGLRGAVALSLS…
>XP_021835067.1 SoNHX1 [Spinacia oleracea]	MWSQLSSLFSSNMDSLGTSDHASVVSMNLFVALICGCIVIGHLLEENRWMNESITALLIGLATGVIILLISGGKSSHLLVFSEDLFFIYLLPPIIFNAGFQVKKKQFFRNFITIILFGAIGTLVSFTIISLGAMSIFKKLDIGSLELADYLAIGAIFAATDSVCTLQVLNQDETPLLYSLVFGEGVVNDATSVVLFNAIQSFDLTRFDHTIALKFMGNFLYLFITSTLLGAFTGLLSAYIIKKLYFGRHSTDREVALMMLMAYLSYMLAELFYLSGILTVFFCGIVMSHYTWHNVTESSRVTTKHAFATLSFVAEVFLFLYVGMDALDIEKWRFVSDSPGTSVAVSSILLGLVMVGRAAFVFPLSWLMNFSKKSHSDKVTLNQQVVIWWAGLMRGAVSI…
>XP_021840889.1 SoNHX2 [Spinacia oleracea]	MFGVAKKLHESTPFDTSTVISITVFISLICLCIIIGHLLEKNRWANESIASLLLGIVSGGVVLLIHKGQNSRILVFNEELFFIYLLPPIIFNAGFQVKKKQFFKNFSTILSFGVLGTLISFCLVSSGVLFLLKKIGLTQLSTNDYLALGAILSATDSVCTLQVLNQDDTPLLYSIVFGEGVVNDATSIVLFNAVQSLDLSNLSSMTALALLGTFLYLFVTSTLLGVFVGLLSAFIIKKLYIGRHSTDREIALMMLMAYLSYMIAELMDLSGILTVFFCGVVMSHYTWHNVSESSRITAKHAFATMSFISETFIFLYVGMDTLDIDKWKESSSSAGTYLAVSSAMLALVLIGRAAFIFPLASILNYMKRDSDKKIDLSTQFIVWWAGLMRGAVTVALSYN…
>XP_021867072.1 SoNHX3 [Spinacia oleracea]	MSRKGLCPVSSAYNWKQMLTVFTVHMLHIKLIKCVYSAKMMRDDEYSTLVSSTPYGRSISRANDYEDTEKFVWPWKGIVANFPVELENGVYVGKSGNKLLGETVVNGLDPWKVITLWSPQGHTGFTVVNFGKDIMGFKNARLFEKDFELNGQGRRDWYSTKARGDKLFGWLAREEDYISNSPLGKHLRDNGNLKTFADIKNEKEWMEKVPSSSLDQTIQVKDKQKTEMVNNLWGKHLRDNGDLRTFSIIKNEESMEKSLFSSVNQSIHVKDKQKIEVLSETCASLEEVMKETDKMTHTFNTEMERMWKQIVDDKEKILSEHENFMRKLRSQIYELEKHEKLSERREADFEDKIIKLQQQRKLKPFSPLVTEHSTLNTANLASVHAISLFVVLLCICILI…
>XP_021861562.1 SoNHX4 [Spinacia oleracea]	MVLDLGVLWEKGVAIANMGESGHAQVVPISVFVAVLCLCLVIGHLLEENRWVNESITAILIGCLTGTIILLISKGKNSHILRFDEELFFIYLLPPIIFNAGFQVKKKQFFQNFLTIMLFGVIGVFISTTIISLGSWWLLPKVGFAGLTARDYLAIGTIFSSTDTVCTLQVLNQDETPLLYSLVFGEGVVNDATSVVLFNAIQKINVKRVGDWTHVLGSFLYLFFASTALGITTGLLTAYALKALYFGRHSTDREIALMTLMAYLSYTLAELAELSGILTVFFCGIVMSHYAWYNITEKSRITTRHIFATMSFISETFIFLYVGTDVFDMQKWKMTKLSFRTLVAIYATIIFLILIARAAFVFPLSILSNLMNREKEITGKRSSITFKKQVIVWWAGLMR…
>XP_021843538.1 SoNHX5 [Spinacia oleracea]	MAAYRIAVPFPLMLAEVEPASSAATTSMNTTSAAALAEESASNPSDAVIFFGVSLVLGIACRHFLRGTRVPYTVALLIIGIGLGSLEYGTKHGVGRFGDGIRIWENIDPELLLAVFLPALLFESSFSMEIHQIKRCAAQMVILAGPGVLISTFCLGAALKFSFPYDWNWKTSLLLGGLLSATDPVAVVALLKELGASKKLSTIIEGESLMNDGTAIVVYQLFYQMVLGRSFNWASILKYLVQVSFGAVGFGIAFGVASVLWLGFIFNDTVIEITLTLAVSYVAYFTAQEGADVSGVLTVMTLGMFYAAAARTAFKGESQQSLHHFWEMVAYIANTLIFILSGAVIAQGVLSSDNIFQNHGIAWGYLILLYVYVLVARGVVVGVLFPFLRYFGYGLDWKE…
>AAN08157.1 SeNHX1 [Salicornia europaea]	MLSQLSSLFYSKMDMLSTSDHASVVSMNLFVALLCGCIVIGHLLEENRWMNESITALLIGLCTGVVILLISGGKSSHLLVFSEDLFFIYLLPPIIFNAGFQVKKKQFFRNFITIIMFGAIGTLVSFSVISLGAMTIFKKMDIGSLELGDYLAIGAIFAATDSVCTLQVLNQDETPLLYSLVFGEGVVNDATSVVLFNAIQNFDLTNIDHRIAIQFSGNFLYLFFASTMLGAMTGLLSAYVIKKLYFGRHSTDREVALMMLMAYLSYMLAELFYLSGILTVFFCGIVMSHYTWHNVTESSRVTTKHAFATLSFVAEIFLFLYVGMDALDIEKWRFVSDSPGTSVAVSSILLGLLMVGRAAFVFPLSLLINFSKKSHSEKITFNQQIVIWWAGLMRGAVSM…
>AT5G27150.1 AtNHX1 [Arabidopsi thaliana]	MLDSLVSKLPSLSTSDHASVVALNLFVALLCACIVLGHLLEENRWMNESITALLIGLGTGVTILLISKGKSSHLLVFSEDLFFIYLLPPIIFNAGFQVKKKQFFRNFVTIMLFGAVGTIISCTIISLGVTQFFKKLDIGTFDLGDYLAIGAIFAATDSVCTLQVLNQDETPLLYSLVFGEGVVNDATSVVVFNAIQSFDLTHLNHEAAFHLLGNFLYLFLLSTLLGAATGLISAYVIKKLYFGRHSTDREVALMMLMAYLSYMLAELFDLSGILTVFFCGIVMSHYTWHNVTESSRITTKHTFATLSFLAETFIFLYVGMDALDIDKWRSVSDTPGTSIAVSSILMGLVMVGRAAFVFPLSFLSNLAKKNQSEKINFNMQVVIWWSGLMRGAVSMALAY…
>AT3G05030.1 AtNHX2 [Arabidopsis thaliana]	MTMFASLTSKMLSVSTSDHASVVSLNLFVALLCACIVIGHLLEENRWMNESITALLIGLGTGVVILLISRGKNSHLLVFSEDLFFIYLLPPIIFNAGFQVKKKQFFRNFVTIMAFGAIGTVVSCTIISLGAIQFFKKLDIGTFDLGDFLAIGAIFAATDSVCTLQVLNQDETPLLYSLVFGEGVVNDATSVVLFNAIQSFDLTHLNHEAAFQFLGNFFYLFLLSTGLGVATGLISAYVIKKLYFGRHSTDREVALMMLMAYLSYMLAELFALSGILTVFFCGIVMSHYTWHNVTESSRITTKHAFATLSFLAETFIFLYVGMDALDIEKWRFVSDSPGTSVAVSSILMGLVMLGRAAFVFPLSFLSNLAKKHQSEKISIKQQVVIWWAGLMRGAVSMAL…
>AT5G55470.1 AtNHX3 [Arabidopsis thaliana]	MSIGLTEFVTNKLAAEHPQVIPISVFIAILCLCLVIGHLLEENRWVNESITAILVGAASGTVILLISKGKSSHILVFDEELFFIYLLPPIIFNAGFQVKKKKFFHNFLTIMSFGVIGVFISTVIISFGTWWLFPKLGFKGLSARDYLAIGTIFSSTDTVCTLQILHQDETPLLYSLVFGEGVVNDATSVVLFNAVQKIQFESLTGWTALQVFGNFLYLFSTSTLLGIGVGLITSFVLKTLYFGRHSTTRELAIMVLMAYLSYMLAELFSLSGILTVFFCGVLMSHYASYNVTESSRITSRHVFAMLSFIAETFIFLYVGTDALDFTKWKTSSLSFGGTLGVSGVITALVLLGRAAFVFPLSVLTNFMNRHTERNESITFKHQVIIWWAGLMRGAVSIAL…
>AT3G06370.1 AtNHX4 [Arabidopsis thaliana]	MVIGLSTMLEKTEALFASDHASVVSMNLFVALLCACIVLGHLLEETRWMNESITALIIGSCTGIVILLISGGKSSRILVFSEDLFFIYLLPPIIFNAGFQVKKKQFFRNFMTIMLFGAIGTLISFVIISFGAKHLFEKMNIGDLTIADYLAIGAIFSATDSVCTLQVLNQDETPLLYSLVFGEGVVNDATSVVLFNAIQRFDLTNINSAIALEFAGNFFYLFILSTALGVAAGLLSAFVIKKLYIGRHSTDREVALMMLLAYLSYMLAELFHLSSILTVFFCGIVMSHYTWHNVTDKSKVTTKHTFAAMSFLAEIFIFLYVGMDALDIEKWDVVRNSPGQSIGVSSILLGLILLGRAAFVFPLSFLSNLTKSSPDEKIDLKKQVTIWWAGLMRGAVSMA…
>AT1G54370.1 AtNHX5 [Arabidopsis thaliana]	MEEVMISPVEHDPQGQVKQQQAAGVGILLQIMMLVLSFVLGHVLRRHRFHYLPEASGSLLIGLIVGILANISDTETSIRTWFNFHEEFFFLFLLPPIIFQSGFSLQPKPFFSNFGAIVTFAIIGTFVASVVTGGLVYLGGSMYLMYKLPFVECLMFGALISATDPVTVLSIFQDVGTDVNLYALVFGESVLNDAMAISLYRTMSLVNRQSSSGEHFFMVVIRFFETFAGSMSAGVGVGFTSALLFKYAGLDTENLQNLECCLFVLFPYFSYMLAEGVGLSGIVSILFTGIVMKRYTFSNLSEASQSFVSSFFHLISSLAETFTFIYMGFDIAMEQHSWSHVGFILFSILFIGVARAVNVFGCAYLVNLFRQENQKIPMKHQKALWYSGLRGAMAFALAL…
>AT1G79610.1 AtNHX6 [Arabidopsis thaliana]	MSSELQISPAIHDPQGQEKQQQAAGVGILLQIMMLVLSFVLGHVLRRHKFYYLPEASASLLIGLIVGGLANISNTETSIRTWFNFHDEFFFLFLLPPIIFQSGFSLQPKPFFSNFGAIVTFSVLGTFVASMVTGLLVYLGGVMFLMYRLPFVECLMFGSLISATDPVTVLSIFQELGSDVNLYALVFGESVLNDAMAISLYRTMSLVRSHSSGQNFFMVIVRFLETFVGSMSAGVGVGFTSALLFKYAGLDVDNLQNLECCLFVLFPYFSYMLAEGLSLSGIVSILFTGIVMKHYTYSNLSANSQRFVSAFFHLISSLAETFVFIYMGFDIAMEKHSWSHLGFIFFSILFIVIARAANVFGCGYLVNLARPAHRKIPMTHQKALWYSGLRGAMAFALAL…
>AT2G01980.1 AtHNX7 [Arabidopsis thaliana]	MTTVIDATMAYRFLEEATDSSSSSSSSKLESSPVDAVLFVGMSLVLGIASRHLLRGTRVPYTVALLVIGIALGSLEYGAKHNLGKIGHGIRIWNEIDPELLLAVFLPALLFESSFSMEVHQIKRCLGQMVLLAVPGVLISTACLGSLVKVTFPYEWDWKTSLLLGGLLSATDPVAVVALLKELGASKKLSTIIEGESLMNDGTAIVVFQLFLKMAMGQNSDWSSIIKFLLKVALGAVGIGLAFGIASVIWLKFIFNDTVIEITLTIAVSYFAYYTAQEWAGASGVLTVMTLGMFYAAFARTAFKGDSQKSLHHFWEMVAYIANTLIFILSGVVIAEGILDSDKIAYQGNSWRFLFLLYVYIQLSRVVVVGVLYPLLCRFGYGLDWKESIILVWSGLRGA…
>AT1G14660.1 AtNHX8 [Arabidopsis thaliana]	MTSIIGAALPYKSPEKAIASSSYSAENDSSPVDAVIFAGTSLVLGTACRYLFNGTRVPYTVVLLVIGIFLGSLEYGTKHNLGKLGHGIRIWNGINPDLLLAVFLPVLLFESSFSMDVHQIKRCMGQMVLLAGPGVLISTFCLGALIKLTFPYNWDWKTSLLLGGLLGATDPVAVVALLKELGASKKMTTLIDGESLMNDGVSVVVFQLFFKMVMGHNSDWGSIIKFLVQNSFGAVGIGLAFGIASVFWLKFIFNDTVAQITVTLSASYFAYYTAQEWAGVSGILTVMILGMFFAAFARTAFKGDSHQSLHHFWEMAAYIANTLVFMLSGVIIAESVLSGQTISYKGNSWSFLFLLYLYVQLSRCVVVGVLYPLLCRSGYGLDWKESIILTWSGLRGAVS…
>HvNHX1 BAK02334.1 [Hordeum vulgare subsp. vulgare]	MAFEVVAAQLARLSDALATSDHASVVSINLFVALLCACIVLGHLLEENRWLNESITALIIGLCTGVVILMTTKGKSSHVLVFSEDLFFIYLLPPIIFNAGFQVKKKQFFRNFMTITLFGAVGTMISFFTISLAAIAIFSKMNIGTLDVSDFLAIGAIFSATDSVCTLQVLNQDETPFLYSLVFGEGVVNDATSVVLFNALQNFDPNQIDAIVILKFLGNFCYLFVSSTFLGVFSGLLSAYIIKKLYIGRHSTDREVALMMLMAYLSYMLAELLDLSGILTVFFCGIVMSHYTWHNVTESSRVTTKHAFATLSFIAETFLFLYVGMDALDIEKWKFASDSPGKSIGISSILLGLVVGRAAFVFPLSFLSNLTKKTELEKISWRQQIVIWWAGLMRGAVSI…
>HvNHX2 BAK07310.1[Hordeum vulgare subsp. vulgare]	MAAASLWDELVVAASTGGSSGTVVSICVFTAVLCLCLVASHLLEENKWVNESITALIIGCIVGALIFLLSKGRNSHILRFDEQLFFIYVLPPIIFNAGFQVKKKQFFHNFLTIMSFGVFGVFISVAIVSAGFYWLLPKVGFGRLDAVDYLALGVIFSSTDTVCTLQVISQDETPRLYSLVFGEGVVNDATSVVLFNAIKNMDITKLKGGAVLKVIGDFLYLFATSTILGATIGLFTAYVLKALYFGRHSTDREVALMALMAYLSYMLAELLSLSGILTVFFCGIVMSHYAWHNVTESSRITTRHIFATLSFIAETFIFLYVGMDALDLDKWKTTQASLETSVGIFGVIISLILLGRAAFVFPLSILSNFMSGNSEKAPITFKHQVVIWWAGLMRGAVSI…
>HvNHX3 BAK05820.1 [Hordeum vulgare subsp. vulgare]	METAAHYAAAPHQGAMPGFGGAVDEQQAAGVGILLQISMLVLSFVLGHLLRRRKFYYLPEASASLLIGMIVGGFANISNTQKSTRRWFNFREDFFLLFLLPPIIFQSGFNLAPKPFFSNFGAIITFAILGTFIASIVTGLLVYLAGLIFIIYRLPLVECMMFGALVSATDPVTVLSIFQELGTDVNLYALVFGESVLNDAVAISLYRTMASMRTSSSGQNLLIVILRFLENFVGSMSSGIGVGLISALLFKYAELGVENLHNLESCLFVLFPYFSYMLAEGLGLSGIVSILFTGIVMKRYTFYNLSEDSQRFTARFFHLLSSLAEAFIFIYMGFDIAMERQSWSHIGFIFFSIVFILVARAANVFSCAYILNLARPPHSQIPREYQLALWYSGLRGAMA…
>HvNHX4 BAJ96264.1 [Hordeum vulgare subsp. vulgare]	MAMELSMALAAPPGGGLLAPPPPAPPGKEQQVAGVGILLQISMLVLSFVLGHVLRRHRFYYLPEASASLLIGLVVGGLANISNTETNTRTWFNFHEEFFFLFLLPPIIFQSGFSLSPKPFFANFGAIVTFAILGTFIASIVTGMLVYLGGLTFLMYKLPLVECLMFGALISATDPVTVLSIFQELGSDVNLYALVFGESVLNDAMAISLYRTMSSVRSNAAGGENIFMMILQFLEIFVGSMSSGVGVGFISSLLFKYAGLDIDNLQNLECCLFVLFPYFSYMLAEGLGLSGIVSILFTGMVMKHYTYSNLSDNSQRFVSAFFHLLSSLAETFVFIYMGFDIAMEEHSWSHVGFIIFSIIFIIVARAANVFSCAYLVNISRPEHRRIPLNHQKALCFSGL…
